# Supplementary material for: Data relating to threats to passion fruit production in the Neotropics due to agricultural area loss and pollinator mismatch as consequence of climate changes
Source: Data Brief. 2019 Mar 5;23:103802. doi: 10.1016/j.dib.2019.103802 (PMC6660585; doi:10.1016/j.dib.2019.103802)
Supplement: Multimedia component 2 [file mmc2.xlsx]

## Sheet: xfgeo2
accessRights	adm1	adm2	associatedTaxa	basisOfRecord	behavior	bibliographicCitation	catalogNumber	class	classKey	cloc	collectionCode	collectionID	continent	coordinateUncertaintyInMeters	country	genus	lon	lat	species	downloadDate	xf
http://biodiversity.ku.edu/research/university-kansas-biodiversity-institute-data-publication-and-use-norms	Madre de Dios	Tambopata	NA	PRESERVED_SPECIMEN	NA	NA	987034	Insecta	216	CICRA Field Station. Cocha Lobo. Madre de Dios. Tambopata. Peru. SOUTH_AMERICA	SEMC	NA	SOUTH_AMERICA	NA	Peru	Xylocopa	-70.0812	-12.5704	Xylocopa frontalis	2017-02-09	1
NA	Goiás	Santa Rita do Araguaia	NA	PRESERVED_SPECIMEN	NA	NA	41167	Insecta	216	Rio Babilônia. Goiás. Santa Rita do Araguaia. Brazil	CE-UFPE	NA	NA	NA	Brazil	Xylocopa	-53.2031	-17.3297	Xylocopa frontalis	2017-02-09	1
NA	Mato Grosso	Alto Araguaia	NA	PRESERVED_SPECIMEN	NA	NA	41168	Insecta	216	Mato Grosso. Alto Araguaia. Brazil	CE-UFPE	NA	NA	NA	Brazil	Xylocopa	-53.2153	-17.3142	Xylocopa frontalis	2017-02-09	1
Libre acceso	Huehuetenango	JACALTENANGO	NA	PRESERVED_SPECIMEN	NA	Vandame R. 2015. Computarización de abejas de la colección entomológica de la Frontera Sur. El Colegio de la Frontera Sur. Unidad San Cristóbal de las Casas. Bases de datos SNIB-CONABIO proyecto No. HA027. México. D.F	65696	Insecta	216	Pinalito. Huehuetenango. JACALTENANGO. Guatemala	ECO-TAP-E	241	NA	NA	Guatemala	Xylocopa	-91.8618	15.6653	Xylocopa frontalis	2017-02-09	1
Libre acceso	Huehuetenango	JACALTENANGO	NA	PRESERVED_SPECIMEN	NA	Vandame R. 2015. Computarización de abejas de la colección entomológica de la Frontera Sur. El Colegio de la Frontera Sur. Unidad San Cristóbal de las Casas. Bases de datos SNIB-CONABIO proyecto No. HA027. México. D.F	73236	Insecta	216	Cajuil. Huehuetenango. JACALTENANGO. Guatemala	ECO-TAP-E	241	NA	NA	Guatemala	Xylocopa	-91.7872	15.6375	Xylocopa frontalis	2017-02-09	1
NA	Pernambuco	Igarassu	NA	PRESERVED_SPECIMEN	NA	NA	39159	Insecta	216	Usina São José. Macacos. Pernambuco. Igarassu. Brazil	CE-UFPE	NA	NA	NA	Brazil	Xylocopa	-35.0183	-7.7675	Xylocopa frontalis	2017-02-09	1
NA	Pernambuco	Igarassu	NA	PRESERVED_SPECIMEN	NA	NA	39172	Insecta	216	Usina São José. Pezinho. Pernambuco. Igarassu. Brazil	CE-UFPE	NA	NA	NA	Brazil	Xylocopa	-35.0239	-7.79111	Xylocopa frontalis	2017-02-09	1
NA	Pernambuco	Igarassu	NA	PRESERVED_SPECIMEN	NA	NA	39174	Insecta	216	Mata do Engenho Piedade. São José. Pernambuco. Igarassu. Brazil	CE-UFPE	NA	NA	NA	Brazil	Xylocopa	-34.9994	-7.83556	Xylocopa frontalis	2017-02-09	1
NA	Pernambuco	Igarassu	NA	PRESERVED_SPECIMEN	NA	NA	39154	Insecta	216	Usina São José. Vespas. Pernambuco. Igarassu. Brazil	CE-UFPE	NA	NA	NA	Brazil	Xylocopa	-34.9839	-7.74722	Xylocopa frontalis	2017-02-09	1
NA	Pernambuco	Igarassu	NA	PRESERVED_SPECIMEN	NA	NA	43816	Insecta	216	Usina São José. Zambana. Pernambuco. Igarassu. Brazil	CE-UFPE	NA	NA	NA	Brazil	Xylocopa	-35.0025	-7.69139	Xylocopa frontalis	2017-02-09	1
Libre acceso	Chiapas	TAPACHULA	NA	PRESERVED_SPECIMEN	NA	Vandame R. 2015. Computarización de abejas de la colección entomológica de la Frontera Sur. El Colegio de la Frontera Sur. Unidad San Cristóbal de las Casas. Bases de datos SNIB-CONABIO proyecto No. HA027. México. D.F	82269	Insecta	216	Carrillo Puerto. Chiapas. TAPACHULA. Mexico	ECO-TAP-E	241	NA	NA	Mexico	Xylocopa	-92.1988	15.007	Xylocopa frontalis	2017-02-09	1
NA	Ceará	Caucaia	NA	PRESERVED_SPECIMEN	NA	NA	28841	Insecta	216	Faz. Maturi. Ceará. Caucaia. Brazil	CE-UFPE	NA	NA	NA	Brazil	Xylocopa	-38.6531	-3.73583	Xylocopa frontalis	2017-02-09	1
NA	Sergipe	Canindé do São Francisco	NA	PRESERVED_SPECIMEN	NA	NA	28149	Insecta	216	Pmrad. Sergipe. Canindé do São Francisco. Brazil	CE-UFPE	NA	NA	NA	Brazil	Xylocopa	-37.8025	-9.64056	Xylocopa frontalis	2017-02-09	1
NA	Pernambuco	Buíque	NA	OBSERVATION	NA	NA	34570	Insecta	216	Catimbau. Pernambuco. Buíque. Brazil	CE-UFPE	NA	NA	NA	Brazil	Xylocopa	-37.1556	-8.62306	Xylocopa frontalis	2017-02-09	1
NA	Sergipe	Canindé do São Franscisco	NA	PRESERVED_SPECIMEN	NA	NA	26140	Insecta	216	Faz. Santa Maria. Sergipe. Canindé do São Franscisco. Brazil	CE-UFPE	NA	NA	NA	Brazil	Xylocopa	-37.8836	-9.64056	Xylocopa frontalis	2017-02-09	1
NA	Paraíba	João Pessoa	NA	PRESERVED_SPECIMEN	NA	NA	13585	Insecta	216	Água Fria Rua. Paraíba. João Pessoa. Brazil	DSEC	NA	NA	NA	Brazil	Xylocopa	-34.8492	-7.15181	Xylocopa frontalis	2017-02-09	1
NA	Paraíba	João Pessoa	NA	PRESERVED_SPECIMEN	NA	NA	14229	Insecta	216	Costa do Sol Rua. Paraíba. João Pessoa. Brazil	DSEC	NA	NA	NA	Brazil	Xylocopa	-34.8197	-7.17986	Xylocopa frontalis	2017-02-09	1
NA	Paraíba	João Pessoa	NA	PRESERVED_SPECIMEN	NA	NA	14211	Insecta	216	Costa do Sol Mata. Paraíba. João Pessoa. Brazil	DSEC	NA	NA	NA	Brazil	Xylocopa	-34.8225	-7.1957	Xylocopa frontalis	2017-02-09	1
NA	Paraíba	João Pessoa	NA	PRESERVED_SPECIMEN	NA	NA	14090	Insecta	216	Bairro dos Estados Mata. Paraíba. João Pessoa. Brazil	DSEC	NA	NA	NA	Brazil	Xylocopa	-34.8506	-7.10931	Xylocopa frontalis	2017-02-09	1
NA	Paraíba	João Pessoa	NA	PRESERVED_SPECIMEN	NA	NA	14551	Insecta	216	Bairro dos Estados Rua. Paraíba. João Pessoa. Brazil	DSEC	NA	NA	NA	Brazil	Xylocopa	-34.8531	-7.11264	Xylocopa frontalis	2017-02-09	1
Libre acceso	Chiapas	UNION JUAREZ	NA	PRESERVED_SPECIMEN	NA	Vandame R. 2015. Computarización de abejas de la colección entomológica de la Frontera Sur. El Colegio de la Frontera Sur. Unidad San Cristóbal de las Casas. Bases de datos SNIB-CONABIO proyecto No. HA027. México. D.F	82288	Insecta	216	Talquián. Chiapas. UNION JUAREZ. Mexico	ECO-TAP-E	241	NA	NA	Mexico	Xylocopa	-92.0836	15.0847	Xylocopa frontalis	2017-02-09	1
Libre acceso	Chiapas	MOTOZINTLA	NA	PRESERVED_SPECIMEN	NA	Vandame R. 2015. Computarización de abejas de la colección entomológica de la Frontera Sur. El Colegio de la Frontera Sur. Unidad San Cristóbal de las Casas. Bases de datos SNIB-CONABIO proyecto No. HA027. México. D.F	82300	Insecta	216	Belisario Dominguez. Chiapas. MOTOZINTLA. Mexico	ECO-TAP-E	241	NA	NA	Mexico	Xylocopa	-92.3811	15.3041	Xylocopa frontalis	2017-02-09	1
NA	Sergipe	Canindé do São Franscisco	NA	PRESERVED_SPECIMEN	NA	NA	28142	Insecta	216	Faz. Jerimum. Sergipe. Canindé do São Franscisco. Brazil	CE-UFPE	NA	NA	NA	Brazil	Xylocopa	-37.5814	-9.64083	Xylocopa frontalis	2017-02-09	1
NA	Alagoas	Piranhas	NA	PRESERVED_SPECIMEN	NA	NA	28144	Insecta	216	Faz. Poço da Ingazeira. Alagoas. Piranhas. Brazil	CE-UFPE	NA	NA	NA	Brazil	Xylocopa	-37.7025	-9.64056	Xylocopa frontalis	2017-02-09	1
NA	Sergipe	Canindé de São Francisco	NA	PRESERVED_SPECIMEN	NA	NA	28147	Insecta	216	Poço Verde. canyon. arenito. Sergipe. Canindé de São Francisco. Brazil	CE-UFPE	NA	NA	NA	Brazil	Xylocopa	-37.9386	-9.55222	Xylocopa frontalis	2017-02-09	1
NA	Rio Grande do Sul	Viamão	NA	PRESERVED_SPECIMEN	NA	NA	49617	Insecta	216	Itapuã. Rio Grande do Sul. Viamão. Brazil	MCP	NA	NA	NA	Brazil	Xylocopa	-51.0231	-30.0808	Xylocopa frontalis	2017-02-09	1
NA	São Paulo	São Paulo	NA	PRESERVED_SPECIMEN	NA	NA	20339	Insecta	216	Universidade de São Paulo (USP). São Paulo. São Paulo. Brazil. SOUTH_AMERICA	CEPANN	NA	SOUTH_AMERICA	NA	Brazil	Xylocopa	-46.6361	-23.5475	Xylocopa frontalis	2017-02-09	1
NA	Pernambuco	Paudalho	NA	PRESERVED_SPECIMEN	NA	NA	27981	Insecta	216	Fazenda Acerolândia. Pernambuco. Paudalho. Brazil	CE-UFPE	NA	NA	NA	Brazil	Xylocopa	-35.1769	-7.89194	Xylocopa frontalis	2017-02-09	1
NA	Santander	El Playón	NA	PRESERVED_SPECIMEN	En vuelo	NA	2649	Insecta	216	La Granja. Santander. El Playón. Colombia. SOUTH_AMERICA	CECDMB	Registro Nacional de Colecciones:186	SOUTH_AMERICA	NA	Colombia	Xylocopa	-73.2226	7.49333	Xylocopa frontalis	2017-02-09	1
NA	Pernambuco	Chã Grande	NA	PRESERVED_SPECIMEN	NA	NA	24556	Insecta	216	Sítio Milet. Serra das Russas. Pernambuco. Chã Grande. Brazil	CE-UFPE	NA	NA	NA	Brazil	Xylocopa	-35.4703	-8.18861	Xylocopa frontalis	2017-02-09	1
NA	Sergipe	Canindé do São Francisco	NA	PRESERVED_SPECIMEN	NA	NA	17113	Insecta	216	Fa. Cana Brava. Sergipe. Canindé do São Francisco. Brazil	CE-UFPE	NA	NA	NA	Brazil	Xylocopa	-37.9867	-9.57083	Xylocopa frontalis	2017-02-09	1
NA	Orellana	NA	NA	PRESERVED_SPECIMEN	NA	NA	BBSL807135	Insecta	216	Yasuni Res. Sta.. Orellana. Ecuador	BBSL	NA	NA	NA	Ecuador	Xylocopa	-76.3982	-0.6758	Xylocopa frontalis	2017-02-09	1
NA	La Paz	NA	NA	PRESERVED_SPECIMEN	NA	NA	BBSL473958	Insecta	216	Chulumani. La Paz. Bolivia	BBSL	NA	NA	NA	Bolivia	Xylocopa	-67.5333	-16.3833	Xylocopa frontalis	2017-02-09	1
NA	La Paz	NA	NA	PRESERVED_SPECIMEN	NA	NA	BBSL475378	Insecta	216	Mapiri. 5 km W. La Paz. Bolivia	BBSL	NA	NA	NA	Bolivia	Xylocopa	-67.2393	-10.6386	Xylocopa frontalis	2017-02-09	1
NA	Paraíba	João Pessoa	NA	PRESERVED_SPECIMEN	NA	NA	10294	Insecta	216	Fazenda Boi Só. Paraíba. João Pessoa. Brazil	CE-UFPE	NA	NA	NA	Brazil	Xylocopa	-34.8631	-7.115	Xylocopa frontalis	2017-02-09	1
NA	Pernambuco	Caruaru	NA	PRESERVED_SPECIMEN	NA	NA	10295	Insecta	216	Brejo dos Cavalos. Pernambuco. Caruaru. Brazil	CE-UFPE	NA	NA	NA	Brazil	Xylocopa	-35.9758	-8.28306	Xylocopa frontalis	2017-02-09	1
Libre acceso	Chiapas	TUXTLA CHICO	NA	PRESERVED_SPECIMEN	NA	Vandame R. 2015. Computarización de abejas de la colección entomológica de la Frontera Sur. El Colegio de la Frontera Sur. Unidad San Cristóbal de las Casas. Bases de datos SNIB-CONABIO proyecto No. HA027. México. D.F	82276	Insecta	216	Rosario Izapa. Chiapas. TUXTLA CHICO. Mexico	ECO-TAP-E	241	NA	NA	Mexico	Xylocopa	-92.1546	14.9733	Xylocopa frontalis	2017-02-09	1
NA	Paraíba	João Pessoa	NA	PRESERVED_SPECIMEN	NA	NA	25066	Insecta	216	Costa do Sol. Paraíba. João Pessoa. Brazil	CE-UFPE	NA	NA	NA	Brazil	Xylocopa	-34.8631	-7.1	Xylocopa frontalis	2017-02-09	1
NA	Pernambuco	Recife	NA	PRESERVED_SPECIMEN	NA	NA	24665	Insecta	216	Campus UFPE. Pernambuco. Recife. Brazil	CE-UFPE	NA	NA	NA	Brazil	Xylocopa	-34.9483	-8.04944	Xylocopa frontalis	2017-02-09	1
http://biodiversity.ku.edu/research/university-kansas-biodiversity-institute-data-publication-and-use-norms	Madre de Dios	NA	NA	PRESERVED_SPECIMEN	NA	NA	255565	Insecta	216	Manu National Park. Pakitza Biological Station. Reserved Zone. Madre de Dios. Peru. SOUTH_AMERICA	SEMC	NA	SOUTH_AMERICA	NA	Peru	Xylocopa	-71.2833	-11.9447	Xylocopa frontalis	2017-02-09	1
http://biodiversity.ku.edu/research/university-kansas-biodiversity-institute-data-publication-and-use-norms	Madre de Dios	NA	NA	PRESERVED_SPECIMEN	NA	NA	255588	Insecta	216	Cocha Cashu Biological Station. Manu National Park. Madre de Dios. Peru. SOUTH_AMERICA	SEMC	NA	SOUTH_AMERICA	NA	Peru	Xylocopa	-71.4067	-11.8958	Xylocopa frontalis	2017-02-09	1
NA	Pernambuco	Triunfo	NA	PRESERVED_SPECIMEN	NA	NA	24666	Insecta	216	Pico do Papagaio. Pernambuco. Triunfo. Brazil	CE-UFPE	NA	NA	NA	Brazil	Xylocopa	-38.1019	-7.83833	Xylocopa frontalis	2017-02-09	1
http://biodiversity.ku.edu/research/university-kansas-biodiversity-institute-data-publication-and-use-norms	Itapua	NA	NA	PRESERVED_SPECIMEN	NA	NA	263254	Insecta	216	San Rafael Reserve. Yatai. prop. Hostettler family. Itapua. Paraguay. SOUTH_AMERICA	SEMC	NA	SOUTH_AMERICA	NA	Paraguay	Xylocopa	-55.6639	-26.6381	Xylocopa frontalis	2017-02-09	1
http://biodiversity.ku.edu/research/university-kansas-biodiversity-institute-data-publication-and-use-norms	Caazapa	NA	NA	PRESERVED_SPECIMEN	NA	NA	263265	Insecta	216	San Rafael Reserve. Hermosa. prop. Lopez family. Caazapa. Paraguay. SOUTH_AMERICA	SEMC	NA	SOUTH_AMERICA	NA	Paraguay	Xylocopa	-55.7414	-26.3156	Xylocopa frontalis	2017-02-09	1
NA	Santa Cruz	NA	NA	PRESERVED_SPECIMEN	NA	NA	BBSL807149	Insecta	216	Buena Vista. Santa Cruz. Bolivia	BBSL	NA	NA	NA	Bolivia	Xylocopa	-63.6605	-17.478	Xylocopa frontalis	2017-02-09	1
http://biodiversity.ku.edu/research/university-kansas-biodiversity-institute-data-publication-and-use-norms	Cochabamba	NA	NA	PRESERVED_SPECIMEN	NA	NA	129442	Insecta	216	Cochabamba. 67.5 km NE. Est Biol Valle del Sajita. University de San Simon. Cochabamba. Bolivia. SOUTH_AMERICA	SEMC	NA	SOUTH_AMERICA	NA	Bolivia	Xylocopa	-64.7978	-17.1092	Xylocopa frontalis	2017-02-09	1
http://biodiversity.ku.edu/research/university-kansas-biodiversity-institute-data-publication-and-use-norms	NA	NA	NA	PRESERVED_SPECIMEN	NA	NA	184675	Insecta	216	Akintosoela. CELOS Camp. 39 km SE Suriname River bridge. road to Redi Doti. Suriname. SOUTH_AMERICA	SEMC	NA	SOUTH_AMERICA	NA	Suriname	Xylocopa	-54.9208	5.27139	Xylocopa frontalis	2017-02-09	1
NA	Sao Paulo	NA	NA	PRESERVED_SPECIMEN	NA	NA	BBSL807154	Insecta	216	Sao Jose dos Campos. Sao Paulo. Brazil	BBSL	NA	NA	NA	Brazil	Xylocopa	-45.1	-22.1667	Xylocopa frontalis	2017-02-09	1
NA	Huánuco	NA	NA	PRESERVED_SPECIMEN	NA	NA	BBSL807128	Insecta	216	Tingo Maria. vicinity. Huánuco. Peru	BBSL	NA	NA	NA	Peru	Xylocopa	-76	-9.16666	Xylocopa frontalis	2017-02-09	1
http://biodiversity.ku.edu/research/university-kansas-biodiversity-institute-data-publication-and-use-norms	Pasco	NA	NA	PRESERVED_SPECIMEN	NA	NA	146520	Insecta	216	San Juan. Villa Rica-Puerto Bermudez Rd.. Rio Cacazu. Pasco. Peru. SOUTH_AMERICA	SEMC	NA	SOUTH_AMERICA	NA	Peru	Xylocopa	-75.115	-10.6533	Xylocopa frontalis	2017-02-09	1
http://biodiversity.ku.edu/research/university-kansas-biodiversity-institute-data-publication-and-use-norms	Junin	NA	NA	PRESERVED_SPECIMEN	NA	NA	146460	Insecta	216	San Luis de Shuaro. 1 km S. La Merced-Villa Rica Rd... Junin. Peru. SOUTH_AMERICA	SEMC	NA	SOUTH_AMERICA	NA	Peru	Xylocopa	-75.2883	-10.9433	Xylocopa frontalis	2017-02-09	1
NA	Paraíba	Borborema	NA	PRESERVED_SPECIMEN	NA	NA	9378	Insecta	216	Cachoeira do Roncador. Paraíba. Borborema. Brazil	CE-UFPE	NA	NA	NA	Brazil	Xylocopa	-35.58	-6.80306	Xylocopa frontalis	2017-02-09	1
NA	Paraíba	Patos	NA	PRESERVED_SPECIMEN	NA	NA	9375	Insecta	216	São José de Bonfim. Paraíba. Patos. Brazil	CE-UFPE	NA	NA	NA	Brazil	Xylocopa	-37.28	-7.02417	Xylocopa frontalis	2017-02-09	1
Libre acceso	Chiapas	UNION JUAREZ	NA	PRESERVED_SPECIMEN	NA	Vandame R. 2015. Computarización de abejas de la colección entomológica de la Frontera Sur. El Colegio de la Frontera Sur. Unidad San Cristóbal de las Casas. Bases de datos SNIB-CONABIO proyecto No. HA027. México. D.F	82297	Insecta	216	Santo Domingo. Chiapas. UNION JUAREZ. Mexico	ECO-TAP-E	241	NA	NA	Mexico	Xylocopa	-92.1047	15.031	Xylocopa frontalis	2017-02-09	1
NA	São Paulo	Santa Rita do Passa Quatro	NA	PRESERVED_SPECIMEN	NA	NA	35401	Insecta	216	Parque Estadual de Vassununga - Gleba Pé do Gigante. São Paulo. Santa Rita do Passa Quatro. Brazil. SOUTH_AMERICA	CEPANN	NA	SOUTH_AMERICA	NA	Brazil	Xylocopa	-47.4781	-21.7103	Xylocopa frontalis	2017-02-09	1
NA	São Paulo	Luís Antônio	NA	PRESERVED_SPECIMEN	NA	NA	36976	Insecta	216	Estação Ecológica de Jataí. São Paulo. Luís Antônio. Brazil. SOUTH_AMERICA	CEPANN	NA	SOUTH_AMERICA	NA	Brazil	Xylocopa	-47.7044	-21.555	Xylocopa frontalis	2017-02-09	1
http://biodiversity.ku.edu/research/university-kansas-biodiversity-institute-data-publication-and-use-norms	Para	NA	Malpighia punicifolia	PRESERVED_SPECIMEN	NA	NA	1134601	Insecta	216	Castanhal. Para. Brazil. SOUTH_AMERICA	SEMC	NA	SOUTH_AMERICA	3036	Brazil	Xylocopa	-47.922	-1.2953	Xylocopa frontalis	2017-02-09	1
NA	NA	NA	NA	PRESERVED_SPECIMEN	NA	NA	BBSL700134	Insecta	216	Mor Santiago Miazal 50 km SE Macas. Ecuador	BBSL	NA	NA	NA	Ecuador	Xylocopa	-77.7698	-2.60837	Xylocopa frontalis	2017-02-09	1
NA	Oaxaca	NA	NA	UNKNOWN	NA	NA	326803	Insecta	216	Santiago Chazumba. 8 km NE. Oaxaca. Mexico	EBCC	NA	NA	NA	Mexico	Xylocopa	-97.7203	18.2511	Xylocopa frontalis	2017-02-09	1
NA	Chiapas	NA	NA	UNKNOWN	NA	NA	326805	Insecta	216	Ocozocoautla. 17 km N. Chiapas. Mexico	EBCC	NA	NA	NA	Mexico	Xylocopa	-93.46	16.89	Xylocopa frontalis	2017-02-09	1
NA	Chiapas	NA	NA	UNKNOWN	NA	NA	326807	Insecta	216	Nuevo Mexico. 8.1 km N. Chiapas. Mexico	EBCC	NA	NA	NA	Mexico	Xylocopa	-92.45	16.5333	Xylocopa frontalis	2017-02-09	1
NA	Guanacaste	NA	NA	PRESERVED_SPECIMEN	NA	NA	BBSL185801	Insecta	216	Finca Montezuma. 3 km SE Rio Naranjo. Guanacaste. Costa Rica	BBSL	NA	NA	NA	Costa Rica	Xylocopa	-85.0972	10.6641	Xylocopa frontalis	2017-02-09	1
NA	Chiapas	NA	NA	UNKNOWN	NA	NA	326806	Insecta	216	Ocozocoautla. 19 km N. Chiapas. Mexico	EBCC	NA	NA	NA	Mexico	Xylocopa	-93.48	16.91	Xylocopa frontalis	2017-02-09	1
NA	São Paulo	Salesópolis	NA	PRESERVED_SPECIMEN	NA	NA	9197	Insecta	216	Estação Ecológica da Boracéia. São Paulo. Salesópolis. Brazil. SOUTH_AMERICA	CEPANN	NA	SOUTH_AMERICA	NA	Brazil	Xylocopa	-45.8464	-23.5322	Xylocopa frontalis	2017-02-09	1
Libre acceso	Chiapas	UNION JUAREZ	NA	PRESERVED_SPECIMEN	NA	Vandame R. 2015. Computarización de abejas de la colección entomológica de la Frontera Sur. El Colegio de la Frontera Sur. Unidad San Cristóbal de las Casas. Bases de datos SNIB-CONABIO proyecto No. HA027. México. D.F	82253	Insecta	216	Unión Juarez. Chiapas. UNION JUAREZ. Mexico	ECO-TAP-E	241	NA	NA	Mexico	Xylocopa	-92.08	15.0618	Xylocopa frontalis	2017-02-09	1
NA	Roraima	NA	NA	PRESERVED_SPECIMEN	NA	NA	BBSL700132	Insecta	216	Serra Grande. Roraima. Brazil	BBSL	NA	NA	NA	Brazil	Xylocopa	-60.6667	2.5833	Xylocopa frontalis	2017-02-09	1
Libre acceso	Chiapas	TUXTLA CHICO	NA	PRESERVED_SPECIMEN	NA	Vandame R. 2015. Computarización de abejas de la colección entomológica de la Frontera Sur. El Colegio de la Frontera Sur. Unidad San Cristóbal de las Casas. Bases de datos SNIB-CONABIO proyecto No. HA027. México. D.F	82252	Insecta	216	Secc. La Toma. Chiapas. TUXTLA CHICO. Mexico	ECO-TAP-E	241	NA	NA	Mexico	Xylocopa	-92.1645	14.966	Xylocopa frontalis	2017-02-09	1
Libre acceso	Chiapas	TAPACHULA	NA	PRESERVED_SPECIMEN	NA	Vandame R. 2015. Computarización de abejas de la colección entomológica de la Frontera Sur. El Colegio de la Frontera Sur. Unidad San Cristóbal de las Casas. Bases de datos SNIB-CONABIO proyecto No. HA027. México. D.F	82278	Insecta	216	Tapachula. Chiapas. TAPACHULA. Mexico	ECO-TAP-E	241	NA	NA	Mexico	Xylocopa	-92.2866	14.8867	Xylocopa frontalis	2017-02-09	1
NA	Puntarenas	NA	NA	PRESERVED_SPECIMEN	NA	NA	19981	Insecta	216	Monteverde. Puntarenas. Costa Rica	BBSL	NA	NA	NA	Costa Rica	Xylocopa	-84.8097	10.3069	Xylocopa frontalis	2017-02-09	1
NA	Pará	Parauapebas	NA	PRESERVED_SPECIMEN	NA	NA	MPEG.HHY 11004595	Insecta	216	Serra Norte. Pará. Parauapebas. Brazil. SOUTH_AMERICA	HHY	NA	SOUTH_AMERICA	NA	Brazil	Xylocopa	-50.4483	-7.29889	Xylocopa frontalis	2017-02-09	1
NA	Pará	Eldorado dos Carajás	NA	PRESERVED_SPECIMEN	NA	NA	21922	Insecta	216	Canga/Ilha mata. Pará. Eldorado dos Carajás. Brazil. SOUTH_AMERICA	CEPANN	NA	SOUTH_AMERICA	NA	Brazil	Xylocopa	-49.3553	-6.1042	Xylocopa frontalis	2017-02-09	1
NA	Pará	Parauapebas	NA	PRESERVED_SPECIMEN	NA	NA	MPEG.HHY 11004685	Insecta	216	Serra Norte. Pará. Parauapebas. Brazil. SOUTH_AMERICA	HHY	NA	SOUTH_AMERICA	NA	Brazil	Xylocopa	-50.5394	-7.41639	Xylocopa frontalis	2017-02-09	1
NA	Pará	Parauapebas	NA	PRESERVED_SPECIMEN	NA	NA	MPEG.HHY 11004678	Insecta	216	Serra Norte. Pará. Parauapebas. Brazil. SOUTH_AMERICA	HHY	NA	SOUTH_AMERICA	NA	Brazil	Xylocopa	-51.2747	-6.32833	Xylocopa frontalis	2017-02-09	1
NA	Pará	Parauapebas	NA	PRESERVED_SPECIMEN	NA	NA	MPEG.HHY 11004645	Insecta	216	Serra Norte. Pará. Parauapebas. Brazil. SOUTH_AMERICA	HHY	NA	SOUTH_AMERICA	NA	Brazil	Xylocopa	-50.7875	-6.16361	Xylocopa frontalis	2017-02-09	1
NA	São Paulo	Iguape	NA	PRESERVED_SPECIMEN	NA	NA	15171	Insecta	216	Estação Ecológica de Juréia. São Paulo. Iguape. Brazil. SOUTH_AMERICA	CEPANN	NA	SOUTH_AMERICA	NA	Brazil	Xylocopa	-47.5553	-24.7081	Xylocopa frontalis	2017-02-09	1
NA	Pará	Parauapebas	NA	PRESERVED_SPECIMEN	NA	NA	MPEG.HHY 11004617	Insecta	216	Serra Sul. Pará. Parauapebas. Brazil. SOUTH_AMERICA	HHY	NA	SOUTH_AMERICA	NA	Brazil	Xylocopa	-50.6814	-7.57083	Xylocopa frontalis	2017-02-09	1
NA	Pichincha	NA	NA	PRESERVED_SPECIMEN	NA	NA	BBSL807152	Insecta	216	Tinalandia. 15 km SE Santo Domingo de los Colorados. Pichincha. Ecuador	BBSL	NA	NA	NA	Ecuador	Xylocopa	-79.0563	-0.2978	Xylocopa frontalis	2017-02-09	1
NA	Huánuco	NA	NA	PRESERVED_SPECIMEN	NA	NA	BBSL807150	Insecta	216	Tingo Maria. Huánuco. Peru	BBSL	NA	NA	NA	Peru	Xylocopa	-75.9972	-9.2963	Xylocopa frontalis	2017-02-09	1
NA	NA	NA	NA	PRESERVED_SPECIMEN	NA	NA	BBSL807124	Insecta	216	Asa Wright N.C.. Trinidad and Tobago	BBSL	NA	NA	NA	Trinidad and Tobago	Xylocopa	-61.2754	10.6309	Xylocopa frontalis	2017-02-09	1
http://biodiversity.ku.edu/research/university-kansas-biodiversity-institute-data-publication-and-use-norms	Chiriqui	NA	Cassia	PRESERVED_SPECIMEN	NA	NA	1230998	Insecta	216	Boquete. Chiriqui. Panama. SOUTH_AMERICA	SEMC	NA	SOUTH_AMERICA	NA	Panama	Xylocopa	-82.4333	8.76667	Xylocopa frontalis	2017-02-09	1
NA	Guatemala	NA	NA	PRESERVED_SPECIMEN	NA	NA	BBSL807132	Insecta	216	Amatitlan. Guatemala. Guatemala	BBSL	NA	NA	NA	Guatemala	Xylocopa	-90.625	14.4759	Xylocopa frontalis	2017-02-09	1
http://biodiversity.ku.edu/research/university-kansas-biodiversity-institute-data-publication-and-use-norms	Valle del Cauca	NA	NA	PRESERVED_SPECIMEN	NA	NA	1231006	Insecta	216	Cali. Valle del Cauca. Colombia. SOUTH_AMERICA	SEMC	NA	SOUTH_AMERICA	301	Colombia	Xylocopa	-76.5225	3.43722	Xylocopa frontalis	2017-02-09	1
http://biodiversity.ku.edu/research/university-kansas-biodiversity-institute-data-publication-and-use-norms	NA	NA	NA	PRESERVED_SPECIMEN	NA	NA	1231018	Insecta	216	Kourou. French Guiana. SOUTH_AMERICA	SEMC	NA	SOUTH_AMERICA	1288	French Guiana	Xylocopa	-52.6437	5.15839	Xylocopa frontalis	2017-02-09	1
http://biodiversity.ku.edu/research/university-kansas-biodiversity-institute-data-publication-and-use-norms	NA	NA	NA	PRESERVED_SPECIMEN	NA	NA	1231019	Insecta	216	Kourou. 11 km SW. French Guiana. SOUTH_AMERICA	SEMC	NA	SOUTH_AMERICA	3142	French Guiana	Xylocopa	-52.7206	5.0797	Xylocopa frontalis	2017-02-09	1
http://biodiversity.ku.edu/research/university-kansas-biodiversity-institute-data-publication-and-use-norms	NA	NA	NA	PRESERVED_SPECIMEN	NA	NA	1231097	Insecta	216	Kourou. 5 km SW. French Guiana. SOUTH_AMERICA	SEMC	NA	SOUTH_AMERICA	1010	French Guiana	Xylocopa	-52.6821	5.11805	Xylocopa frontalis	2017-02-09	1
http://biodiversity.ku.edu/research/university-kansas-biodiversity-institute-data-publication-and-use-norms	NA	NA	NA	PRESERVED_SPECIMEN	NA	NA	1231173	Insecta	216	Kourou. 12 km SW. French Guiana. SOUTH_AMERICA	SEMC	NA	SOUTH_AMERICA	4828	French Guiana	Xylocopa	-52.7215	5.07833	Xylocopa frontalis	2017-02-09	1
http://biodiversity.ku.edu/research/university-kansas-biodiversity-institute-data-publication-and-use-norms	NA	NA	Fabaceae	PRESERVED_SPECIMEN	NA	NA	1231010	Insecta	216	Degrad des Cannes. French Guiana. SOUTH_AMERICA	SEMC	NA	SOUTH_AMERICA	3036	French Guiana	Xylocopa	-52.2744	4.85575	Xylocopa frontalis	2017-02-09	1
NA	Antioquia	NA	NA	PRESERVED_SPECIMEN	NA	NA	BBSL808369	Insecta	216	Sopetrán. Antioquia. Colombia	BBSL	NA	NA	NA	Colombia	Xylocopa	-75.737	6.521	Xylocopa frontalis	2017-02-09	1
NA	Alajuela	NA	NA	PRESERVED_SPECIMEN	NA	NA	Berk00535	Insecta	216	Zapote de Upala. Alajuela. Costa Rica	BBSL	NA	NA	NA	Costa Rica	Xylocopa	-85.0234	10.8947	Xylocopa frontalis	2017-02-09	1
http://biodiversity.ku.edu/research/university-kansas-biodiversity-institute-data-publication-and-use-norms	Corrientes	San Cosme	NA	PRESERVED_SPECIMEN	NA	NA	1231038	Insecta	216	Paso de la Patria. Corrientes. San Cosme. Argentina. SOUTH_AMERICA	SEMC	NA	SOUTH_AMERICA	4426	Argentina	Xylocopa	-58.5645	-27.3157	Xylocopa frontalis	2017-02-09	1
NA	Alajuela	NA	NA	PRESERVED_SPECIMEN	NA	NA	19982	Insecta	216	Zapote de Upala. vic. Bijagua. Alajuela. Costa Rica	BBSL	NA	NA	NA	Costa Rica	Xylocopa	-85.1	10.7333	Xylocopa frontalis	2017-02-09	1
NA	Chuquisaca	NA	NA	PRESERVED_SPECIMEN	NA	NA	BBSL807133	Insecta	216	Sucre. Chuquisaca. Bolivia	BBSL	NA	NA	NA	Bolivia	Xylocopa	-65.2558	-19.0421	Xylocopa frontalis	2017-02-09	1
NA	Paraná	NA	NA	PRESERVED_SPECIMEN	NA	NA	BBSL807115	Insecta	216	Foz do Iguaçu. Paraná. Brazil	BBSL	NA	NA	NA	Brazil	Xylocopa	-54.586	-25.4995	Xylocopa frontalis	2017-02-09	1
NA	Rondônia	NA	NA	PRESERVED_SPECIMEN	NA	NA	BBSL807131	Insecta	216	Riberalta. Rondônia. Brazil	BBSL	NA	NA	NA	Brazil	Xylocopa	-60.667	-13.5831	Xylocopa frontalis	2017-02-09	1
NA	Francisco Morazán	NA	NA	PRESERVED_SPECIMEN	NA	NA	BBSL807122	Insecta	216	Escuela Agricola Panamericana. Francisco Morazán. Honduras	BBSL	NA	NA	NA	Honduras	Xylocopa	-87.0096	14.0078	Xylocopa frontalis	2017-02-09	1
NA	NA	NA	NA	PRESERVED_SPECIMEN	NA	NA	Insect Collection 381614	Insecta	216	Guatemala	Insect Collection	NA	NA	NA	Guatemala	Xylocopa	-90.53	14.62	Xylocopa frontalis	2017-02-09	1
NA	NA	NA	NA	PRESERVED_SPECIMEN	NA	NA	BBSL807118	Insecta	216	Zamorano. Honduras	BBSL	NA	NA	NA	Honduras	Xylocopa	-86.3835	14.066	Xylocopa frontalis	2017-02-09	1
http://biodiversity.ku.edu/research/university-kansas-biodiversity-institute-data-publication-and-use-norms	Cartago	NA	NA	PRESERVED_SPECIMEN	NA	NA	1231036	Insecta	216	Turrialba. Cartago. Costa Rica. SOUTH_AMERICA	SEMC	NA	SOUTH_AMERICA	3036	Costa Rica	Xylocopa	-83.6835	9.90467	Xylocopa frontalis	2017-02-09	1
NA	San José	NA	NA	PRESERVED_SPECIMEN	NA	NA	BBSL808367	Insecta	216	San Ignacio de Acosta. 4 km E. San José. Costa Rica	BBSL	NA	NA	NA	Costa Rica	Xylocopa	-84.1302	9.7999	Xylocopa frontalis	2017-02-09	1
http://biodiversity.ku.edu/research/university-kansas-biodiversity-institute-data-publication-and-use-norms	San Jose	NA	NA	PRESERVED_SPECIMEN	NA	NA	1231061	Insecta	216	San Jose. San Jose. Costa Rica. SOUTH_AMERICA	SEMC	NA	SOUTH_AMERICA	301	Costa Rica	Xylocopa	-84	9.66667	Xylocopa frontalis	2017-02-09	1
NA	La Libertad	NA	NA	PRESERVED_SPECIMEN	NA	NA	BBSL807113	Insecta	216	Quezaltepeque. 3 mi W. La Libertad. El Salvador	BBSL	NA	NA	NA	El Salvador	Xylocopa	-89.3194	13.835	Xylocopa frontalis	2017-02-09	1
NA	Panamá	NA	NA	PRESERVED_SPECIMEN	NA	NA	BBSL807121	Insecta	216	Cerro Azul. N. of Tecumén. Panamá. Panama	BBSL	NA	NA	NA	Panama	Xylocopa	-82.3833	8.8	Xylocopa frontalis	2017-02-09	1
http://biodiversity.ku.edu/research/university-kansas-biodiversity-institute-data-publication-and-use-norms	Sao Paulo	NA	NA	PRESERVED_SPECIMEN	NA	NA	1231057	Insecta	216	Sao Carlos. Sao Paulo. Brazil. SOUTH_AMERICA	SEMC	NA	SOUTH_AMERICA	3036	Brazil	Xylocopa	-47.8894	-22.0194	Xylocopa frontalis	2017-02-09	1
NA	Zulia	NA	NA	PRESERVED_SPECIMEN	NA	NA	Insect Collection 381613	Insecta	216	Maracaibo. Zulia. Venezuela	Insect Collection	NA	NA	NA	Venezuela	Xylocopa	-71.6406	10.6317	Xylocopa frontalis	2017-02-09	1
http://biodiversity.ku.edu/research/university-kansas-biodiversity-institute-data-publication-and-use-norms	Beni	NA	NA	PRESERVED_SPECIMEN	NA	NA	1231191	Insecta	216	Rurrenabaque. Beni. Bolivia. SOUTH_AMERICA	SEMC	NA	SOUTH_AMERICA	3036	Bolivia	Xylocopa	-67.5667	-14.4667	Xylocopa frontalis	2017-02-09	1
http://biodiversity.ku.edu/research/university-kansas-biodiversity-institute-data-publication-and-use-norms	Beni	Jose Ballivian	NA	PRESERVED_SPECIMEN	NA	NA	1231193	Insecta	216	Reyes. Beni. Jose Ballivian. Bolivia. SOUTH_AMERICA	SEMC	NA	SOUTH_AMERICA	NA	Bolivia	Xylocopa	-67.34	-14.305	Xylocopa frontalis	2017-02-09	1
NA	Valle	NA	NA	PRESERVED_SPECIMEN	NA	NA	BBSL808368	Insecta	216	Palmira. Valle. Colombia	BBSL	NA	NA	NA	Colombia	Xylocopa	-76.2495	3.5833	Xylocopa frontalis	2017-02-09	1
http://biodiversity.ku.edu/research/university-kansas-biodiversity-institute-data-publication-and-use-norms	Buenos Aires	NA	NA	PRESERVED_SPECIMEN	NA	NA	1231077	Insecta	216	Punta Lara. Buenos Aires. Argentina. SOUTH_AMERICA	SEMC	NA	SOUTH_AMERICA	NA	Argentina	Xylocopa	-57.997	-34.792	Xylocopa frontalis	2017-02-09	1
http://biodiversity.ku.edu/research/university-kansas-biodiversity-institute-data-publication-and-use-norms	Santa Catarina	NA	NA	PRESERVED_SPECIMEN	NA	NA	1231091	Insecta	216	Nova Teutonia. Santa Catarina. Brazil. SOUTH_AMERICA	SEMC	NA	SOUTH_AMERICA	NA	Brazil	Xylocopa	-52.3833	-27.1833	Xylocopa frontalis	2017-02-09	1
http://biodiversity.ku.edu/research/university-kansas-biodiversity-institute-data-publication-and-use-norms	Guaira	NA	NA	PRESERVED_SPECIMEN	NA	NA	1231117	Insecta	216	Independencia. Guaira. Paraguay. SOUTH_AMERICA	SEMC	NA	SOUTH_AMERICA	NA	Paraguay	Xylocopa	-56.264	-25.69	Xylocopa frontalis	2017-02-09	1
http://biodiversity.ku.edu/research/university-kansas-biodiversity-institute-data-publication-and-use-norms	Buenos Aires	NA	NA	PRESERVED_SPECIMEN	NA	NA	1231094	Insecta	216	San Isidro. Buenos Aires. Argentina. SOUTH_AMERICA	SEMC	NA	SOUTH_AMERICA	NA	Argentina	Xylocopa	-58.511	-34.458	Xylocopa frontalis	2017-02-09	1
http://biodiversity.ku.edu/research/university-kansas-biodiversity-institute-data-publication-and-use-norms	Cochabamba	Chapare	NA	PRESERVED_SPECIMEN	NA	NA	1231027	Insecta	216	Cristal Mayu. Cochabamba. Cochabamba. Chapare. Bolivia. SOUTH_AMERICA	SEMC	NA	SOUTH_AMERICA	301	Bolivia	Xylocopa	-65.641	-17.0062	Xylocopa frontalis	2017-02-09	1
http://biodiversity.ku.edu/research/university-kansas-biodiversity-institute-data-publication-and-use-norms	Central	NA	NA	PRESERVED_SPECIMEN	NA	NA	1231148	Insecta	216	Asuncion. Central. Paraguay. SOUTH_AMERICA	SEMC	NA	SOUTH_AMERICA	NA	Paraguay	Xylocopa	-57.633	-25.283	Xylocopa frontalis	2017-02-09	1
http://biodiversity.ku.edu/research/university-kansas-biodiversity-institute-data-publication-and-use-norms	Lima	NA	NA	PRESERVED_SPECIMEN	NA	NA	1231103	Insecta	216	San Jerónimo de Surco. nr.. Lima. Peru. SOUTH_AMERICA	SEMC	NA	SOUTH_AMERICA	500	Peru	Xylocopa	-76.4367	-11.8888	Xylocopa frontalis	2017-02-09	1
NA	Junín	NA	NA	PRESERVED_SPECIMEN	NA	Xylocopa frontalis (Lepeletier. 1841) (NMR 997000047249)	NMR997000047249	Insecta	216	Satipo. Junín. Peru. SOUTH_AMERICA	NMR Insecta	NA	SOUTH_AMERICA	NA	Peru	Xylocopa	-74.6181	-11.2601	Xylocopa frontalis	2017-02-09	1
NA	Guayas	NA	NA	PRESERVED_SPECIMEN	NA	NA	BBSL807120	Insecta	216	Guayaquil. Guayas. Ecuador	BBSL	NA	NA	NA	Ecuador	Xylocopa	-79.8974	-2.2038	Xylocopa frontalis	2017-02-09	1
NA	Pernambuco	Petrolina	NA	PRESERVED_SPECIMEN	NA	NA	17133	Insecta	216	Pernambuco. Petrolina. Brazil	CEMeC	NA	NA	NA	Brazil	Xylocopa	-40.5008	-9.3986	Xylocopa frontalis	2017-02-09	1
NA	Bahia	Glória	NA	PRESERVED_SPECIMEN	NA	NA	9934	Insecta	216	Bahia. Glória. Brazil	CEMeC	NA	NA	NA	Brazil	Xylocopa	-38.2547	-9.3381	Xylocopa frontalis	2017-02-09	1
http://biodiversity.ku.edu/research/university-kansas-biodiversity-institute-data-publication-and-use-norms	Para	NA	NA	PRESERVED_SPECIMEN	NA	NA	1231181	Insecta	216	Belem. Para. Brazil. SOUTH_AMERICA	SEMC	NA	SOUTH_AMERICA	301	Brazil	Xylocopa	-48.4706	-1.43728	Xylocopa frontalis	2017-02-09	1
NA	Guairá	NA	NA	PRESERVED_SPECIMEN	NA	Xylocopa frontalis (Olivier. 1789) (NMR 997000047194)	NMR997000047194	Insecta	216	Villarrica. Guairá. Paraguay. SOUTH_AMERICA	NMR Insecta	NA	SOUTH_AMERICA	NA	Paraguay	Xylocopa	-56.4165	-25.7622	Xylocopa frontalis	2017-02-09	1
http://biodiversity.ku.edu/research/university-kansas-biodiversity-institute-data-publication-and-use-norms	Santa Catarina	NA	NA	PRESERVED_SPECIMEN	NA	NA	1231050	Insecta	216	Corupa. Santa Catarina. Brazil. SOUTH_AMERICA	SEMC	NA	SOUTH_AMERICA	3036	Brazil	Xylocopa	-49.2416	-26.4261	Xylocopa frontalis	2017-02-09	1
http://biodiversity.ku.edu/research/university-kansas-biodiversity-institute-data-publication-and-use-norms	Para	NA	NA	PRESERVED_SPECIMEN	NA	NA	1231049	Insecta	216	Mangabeira. Mocajuba. Para. Brazil. SOUTH_AMERICA	SEMC	NA	SOUTH_AMERICA	3036	Brazil	Xylocopa	-49.5833	-2.55	Xylocopa frontalis	2017-02-09	1
http://biodiversity.ku.edu/research/university-kansas-biodiversity-institute-data-publication-and-use-norms	Rio de Janeiro	NA	NA	PRESERVED_SPECIMEN	NA	NA	1231143	Insecta	216	Sao Bento. Duque de Caxias. Rio de Janeiro. Brazil. SOUTH_AMERICA	SEMC	NA	SOUTH_AMERICA	301	Brazil	Xylocopa	-43.309	-22.786	Xylocopa frontalis	2017-02-09	1
http://biodiversity.ku.edu/research/university-kansas-biodiversity-institute-data-publication-and-use-norms	Rio Grande do Norte	NA	NA	PRESERVED_SPECIMEN	NA	NA	1231043	Insecta	216	Natal. Rio Grande do Norte. Brazil. SOUTH_AMERICA	SEMC	NA	SOUTH_AMERICA	301	Brazil	Xylocopa	-35.2107	-5.80021	Xylocopa frontalis	2017-02-09	1
http://biodiversity.ku.edu/research/university-kansas-biodiversity-institute-data-publication-and-use-norms	Para	NA	NA	PRESERVED_SPECIMEN	NA	NA	1231125	Insecta	216	Obidos. Para. Brazil. SOUTH_AMERICA	SEMC	NA	SOUTH_AMERICA	3036	Brazil	Xylocopa	-55.5173	-1.90486	Xylocopa frontalis	2017-02-09	1
http://biodiversity.ku.edu/research/university-kansas-biodiversity-institute-data-publication-and-use-norms	Minas Gerais	NA	NA	PRESERVED_SPECIMEN	NA	NA	1231044	Insecta	216	Varginha. Minas Gerais. Brazil. SOUTH_AMERICA	SEMC	NA	SOUTH_AMERICA	3036	Brazil	Xylocopa	-45.4346	-21.5598	Xylocopa frontalis	2017-02-09	1
http://biodiversity.ku.edu/research/university-kansas-biodiversity-institute-data-publication-and-use-norms	Sao Paulo	NA	NA	PRESERVED_SPECIMEN	NA	NA	1231033	Insecta	216	Batatais. Sao Paulo. Brazil. SOUTH_AMERICA	SEMC	NA	SOUTH_AMERICA	3036	Brazil	Xylocopa	-47.5901	-20.8922	Xylocopa frontalis	2017-02-09	1
http://biodiversity.ku.edu/research/university-kansas-biodiversity-institute-data-publication-and-use-norms	Buenos Aires	NA	NA	PRESERVED_SPECIMEN	NA	NA	1231145	Insecta	216	Buenos Aires. capital. Buenos Aires. Argentina. SOUTH_AMERICA	SEMC	NA	SOUTH_AMERICA	NA	Argentina	Xylocopa	-58.47	-34.61	Xylocopa frontalis	2017-02-09	1
http://biodiversity.ku.edu/research/university-kansas-biodiversity-institute-data-publication-and-use-norms	Loreto	Maynas	NA	PRESERVED_SPECIMEN	NA	NA	1231016	Insecta	216	Iquitos. Loreto. Maynas. Peru. SOUTH_AMERICA	SEMC	NA	SOUTH_AMERICA	NA	Peru	Xylocopa	-73.2472	-3.74806	Xylocopa frontalis	2017-02-09	1
															Brazil	Xylocopa	-48.416	-27.502	Xylocopa frontalis		1
															Brazil	Xylocopa	-48.55	-27.818	Xylocopa frontalis		1
															Brazil	Xylocopa	-47.86	-21.162	Xylocopa frontalis		1
															Brazil	Xylocopa	-48.8	-25.5	Xylocopa frontalis		1
															Brazil	Xylocopa	-38.988	-9.942	Xylocopa frontalis		1
															Brazil	Xylocopa	-41.116	-21.333	Xylocopa frontalis		1
															Brazil	Xylocopa	-48.351	-19.096	Xylocopa frontalis		1
															Brazil	Xylocopa	-48.383	-19.15	Xylocopa frontalis		1
															Brazil	Xylocopa	-40.403	-3.594	Xylocopa frontalis		1
															Brazil	Xylocopa	-38.578	-3.742	Xylocopa frontalis		1
															Brazil	Xylocopa	-38.814	-4.371	Xylocopa frontalis		1
															Brazil	Xylocopa	-38.84	-3.639	Xylocopa frontalis		1
															Brazil	Xylocopa	-44.053	-2.471	Xylocopa frontalis		1
															Brazil	Xylocopa	-38.988	-9.942	Xylocopa frontalis		1
															Brazil	Xylocopa	-58.83	-3.004	Xylocopa frontalis		1
															Brazil	Xylocopa	-49.466	-28.88	Xylocopa frontalis		1
															Brazil	Xylocopa	-50.916	-26.316	Xylocopa frontalis		1
															Brazil	Xylocopa	-38.983	-4.191	Xylocopa frontalis		1
															Brazil	Xylocopa	-48.354	-19.089	Xylocopa frontalis		1
															Brazil	Xylocopa	-48.354	-19.089	Xylocopa frontalis		1
															Brazil	Xylocopa	-48.354	-19.089	Xylocopa frontalis		1
															Brazil	Xylocopa	-38.965	-12.256	Xylocopa frontalis		1
															Brazil	Xylocopa	-44.3	-2.491	Xylocopa frontalis		1
															Brazil	Xylocopa	-40.258	-9.289	Xylocopa frontalis		1
															Brazil	Xylocopa	-40.244	-9.313	Xylocopa frontalis		1
															Brazil	Xylocopa	-40.235	-9.358	Xylocopa frontalis		1
															Brazil	Xylocopa	-41.401	-12.561	Xylocopa frontalis		1
															Brazil	Xylocopa	-39.673	-12.677	Xylocopa frontalis		1
															Brazil	Xylocopa	-37.333	-6.583	Xylocopa frontalis		1
															Brazil	Xylocopa	-36.301	-7.341	Xylocopa frontalis		1
															Brazil	Xylocopa	-58.83	-3.004	Xylocopa frontalis		1
															Brazil	Xylocopa	-43.982	-20.089	Xylocopa frontalis		1
															Brazil	Xylocopa	-47.069	-22.819	Xylocopa frontalis		1
															Brazil	Xylocopa	-40.715	-19.806	Xylocopa frontalis		1
															Brazil	Xylocopa	-57.018	-19.576	Xylocopa frontalis		1
															Brazil	Xylocopa	-40.368	-9.16	Xylocopa frontalis		1
															Brazil	Xylocopa	-35.142	-6.735	Xylocopa frontalis		1
															Brazil	Xylocopa	-40.289	-12.008	Xylocopa frontalis		1
															Brazil	Xylocopa	-39.831	-12.219	Xylocopa frontalis		1
															Brazil	Xylocopa	-47.566	-21.6	Xylocopa frontalis		1
															Brazil	Xylocopa	-35.47	-8.188	Xylocopa frontalis		1
															Brazil	Xylocopa	-44.406	-19.2779	Xylocopa frontalis		1
															Brazil	Xylocopa	-47.7	-21.7	Xylocopa frontalis		1
															Brazil	Xylocopa	-49.5	-26.5	Xylocopa frontalis		1
															Brazil	Xylocopa	-43.0055	-2.9858	Xylocopa frontalis		1
															Brazil	Xylocopa	-42.8167	-10.7833	Xylocopa frontalis		1
															Brazil	Xylocopa	-58.83	-3.004	Xylocopa frontalis		1
															Brazil	Xylocopa	-39.766	-12.7	Xylocopa frontalis		1
															Brazil	Xylocopa	-41.2833	-21.75	Xylocopa frontalis		1
															Brazil	Xylocopa	-38.578	-3.742	Xylocopa frontalis		1
															Brazil	Xylocopa	-38.578	-3.742	Xylocopa frontalis		1
															Brazil	Xylocopa	-38.578	-3.742	Xylocopa frontalis		1
															Brazil	Xylocopa	-40.5008	-9.3986	Xylocopa frontalis		1
															Brazil	Xylocopa	-40.5008	-9.3986	Xylocopa frontalis		1
															Brazil	Xylocopa	-38.2547	-9.3381	Xylocopa frontalis		1
															Brazil	Xylocopa	-40.5008	-9.3986	Xylocopa frontalis		1
															Brazil	Xylocopa	-38.2547	-9.3381	Xylocopa frontalis		1
															Brazil	Xylocopa	-38.2547	-9.3381	Xylocopa frontalis		1
															Brazil	Xylocopa	-40.5008	-9.3986	Xylocopa frontalis		1
															Brazil	Xylocopa	-38.2547	-9.3381	Xylocopa frontalis		1
															Brazil	Xylocopa	-38.2547	-9.3381	Xylocopa frontalis		1
															Brazil	Xylocopa	-38.2547	-9.3381	Xylocopa frontalis		1
															Brazil	Xylocopa	-38.2547	-9.3381	Xylocopa frontalis		1
															Brazil	Xylocopa	-38.2547	-9.3381	Xylocopa frontalis		1
															Brazil	Xylocopa	-38.2547	-9.3381	Xylocopa frontalis		1
															Brazil	Xylocopa	-38.2547	-9.3381	Xylocopa frontalis		1
															Brazil	Xylocopa	-38.2547	-9.3381	Xylocopa frontalis		1
															Brazil	Xylocopa	-38.2547	-9.3381	Xylocopa frontalis		1
															Brazil	Xylocopa	-38.2547	-9.3381	Xylocopa frontalis		1
															Brazil	Xylocopa	-40.5008	-9.3986	Xylocopa frontalis		1
															Brazil	Xylocopa	-38.2547	-9.3381	Xylocopa frontalis		1
															Brazil	Xylocopa	-38.2547	-9.3381	Xylocopa frontalis		1
															Brazil	Xylocopa	-40.5008	-9.3986	Xylocopa frontalis		1
															Brazil	Xylocopa	-40.5008	-9.3986	Xylocopa frontalis		1
															Brazil	Xylocopa	-40.5008	-9.3986	Xylocopa frontalis		1
															Brazil	Xylocopa	-40.5008	-9.3986	Xylocopa frontalis		1
															Brazil	Xylocopa	-49.3553	-6.1042	Xylocopa frontalis		1
															Brazil	Xylocopa	-47.4781	-21.7103	Xylocopa frontalis		1
															Brazil	Xylocopa	-46.6361	-23.5475	Xylocopa frontalis		1
															Brazil	Xylocopa	-46.6361	-23.5475	Xylocopa frontalis		1
															Brazil	Xylocopa	-46.6361	-23.5475	Xylocopa frontalis		1
															Brazil	Xylocopa	-47.5553	-24.7081	Xylocopa frontalis		1
															Brazil	Xylocopa	-46.6361	-23.5475	Xylocopa frontalis		1
															Brazil	Xylocopa	-46.6361	-23.5475	Xylocopa frontalis		1
															Brazil	Xylocopa	-46.6361	-23.5475	Xylocopa frontalis		1
															Brazil	Xylocopa	-46.6361	-23.5475	Xylocopa frontalis		1
															Brazil	Xylocopa	-47.7044	-21.555	Xylocopa frontalis		1
															Brazil	Xylocopa	-47.4781	-21.7103	Xylocopa frontalis		1
															Brazil	Xylocopa	-47.4781	-21.7103	Xylocopa frontalis		1
															Brazil	Xylocopa	-47.4781	-21.7103	Xylocopa frontalis		1
															Brazil	Xylocopa	-46.6361	-23.5475	Xylocopa frontalis		1
															Brazil	Xylocopa	-46.6361	-23.5475	Xylocopa frontalis		1
															Brazil	Xylocopa	-47.7044	-21.555	Xylocopa frontalis		1
															Brazil	Xylocopa	-47.7044	-21.555	Xylocopa frontalis		1
															Brazil	Xylocopa	-47.4781	-21.7103	Xylocopa frontalis		1
															Brazil	Xylocopa	-47.7044	-21.555	Xylocopa frontalis		1
															Brazil	Xylocopa	-47.4781	-21.7103	Xylocopa frontalis		1
															Brazil	Xylocopa	-47.4781	-21.7103	Xylocopa frontalis		1
															Brazil	Xylocopa	-47.7044	-21.555	Xylocopa frontalis		1
															Brazil	Xylocopa	-47.4781	-21.7103	Xylocopa frontalis		1
															Brazil	Xylocopa	-47.4781	-21.7103	Xylocopa frontalis		1
															Brazil	Xylocopa	-47.7044	-21.555	Xylocopa frontalis		1
															Brazil	Xylocopa	-47.4781	-21.7103	Xylocopa frontalis		1
															Brazil	Xylocopa	-47.4781	-21.7103	Xylocopa frontalis		1
															Brazil	Xylocopa	-47.4781	-21.7103	Xylocopa frontalis		1
															Brazil	Xylocopa	-47.4781	-21.7103	Xylocopa frontalis		1
															Brazil	Xylocopa	-47.4781	-21.7103	Xylocopa frontalis		1
															Brazil	Xylocopa	-47.4781	-21.7103	Xylocopa frontalis		1
															Brazil	Xylocopa	-47.4781	-21.7103	Xylocopa frontalis		1
															Brazil	Xylocopa	-47.4781	-21.7103	Xylocopa frontalis		1
															Brazil	Xylocopa	-47.4781	-21.7103	Xylocopa frontalis		1
															Brazil	Xylocopa	-47.4781	-21.7103	Xylocopa frontalis		1
															Brazil	Xylocopa	-47.4781	-21.7103	Xylocopa frontalis		1
															Brazil	Xylocopa	-47.4781	-21.7103	Xylocopa frontalis		1
															Brazil	Xylocopa	-47.7044	-21.555	Xylocopa frontalis		1
															Brazil	Xylocopa	-47.4781	-21.7103	Xylocopa frontalis		1
															Brazil	Xylocopa	-47.7044	-21.555	Xylocopa frontalis		1
															Brazil	Xylocopa	-47.7044	-21.555	Xylocopa frontalis		1
															Brazil	Xylocopa	-46.6361	-23.5475	Xylocopa frontalis		1
															Brazil	Xylocopa	-45.8464	-23.5322	Xylocopa frontalis		1
															Brazil	Xylocopa	-47.7044	-21.555	Xylocopa frontalis		1
															Brazil	Xylocopa	-47.4781	-21.7103	Xylocopa frontalis		1
															Brazil	Xylocopa	-34.850565	-7.109308	Xylocopa frontalis		1
															Brazil	Xylocopa	-34.849176	-7.151808	Xylocopa frontalis		1
															Brazil	Xylocopa	-34.819732	-7.179864	Xylocopa frontalis		1
															Brazil	Xylocopa	-34.819732	-7.179864	Xylocopa frontalis		1
															Brazil	Xylocopa	-34.822509	-7.195697	Xylocopa frontalis		1
															Brazil	Xylocopa	-34.819732	-7.179864	Xylocopa frontalis		1
															Brazil	Xylocopa	-34.853065	-7.112641	Xylocopa frontalis		1
															Brazil	Xylocopa	-34.819732	-7.179864	Xylocopa frontalis		1
															Brazil	Xylocopa	-34.819732	-7.179864	Xylocopa frontalis		1
															Brazil	Xylocopa	-52.425556	-29.727778	Xylocopa frontalis		1
															Brazil	Xylocopa	-52.425556	-29.727778	Xylocopa frontalis		1
															Brazil	Xylocopa	-52.425556	-29.727778	Xylocopa frontalis		1
															Brazil	Xylocopa	-52.425556	-29.727778	Xylocopa frontalis		1
															Brazil	Xylocopa	-52.524167	-30.545	Xylocopa frontalis		1
															Brazil	Xylocopa	-52.799444	-29.681389	Xylocopa frontalis		1
															Brazil	Xylocopa	-52.425556	-29.727778	Xylocopa frontalis		1
															Brazil	Xylocopa	-53.486389	-30.516111	Xylocopa frontalis		1
															Brazil	Xylocopa	-53.486389	-30.516111	Xylocopa frontalis		1
															Brazil	Xylocopa	-57.65	-6.2667	Xylocopa frontalis		1
															Brazil	Xylocopa	-57.65	-6.2667	Xylocopa frontalis		1
															Brazil	Xylocopa	-57.65	-6.2667	Xylocopa frontalis		1
															Brazil	Xylocopa	-39.41667	-7.26666	Xylocopa frontalis		1
															Brazil	Xylocopa	-39.41667	-7.26666	Xylocopa frontalis		1
															Brazil	Xylocopa	-39.41667	-7.26666	Xylocopa frontalis		1
															Brazil	Xylocopa	-40.5	-9.4	Xylocopa frontalis		1
															Brazil	Xylocopa	-40.5	-9.4	Xylocopa frontalis		1
															Brazil	Xylocopa	-40.5	-9.4	Xylocopa frontalis		1
															Brazil	Xylocopa	-40.5	-9.4	Xylocopa frontalis		1
															Brazil	Xylocopa	-40.5	-9.4	Xylocopa frontalis		1
															Brazil	Xylocopa	-60.0585	-3.2373	Xylocopa frontalis		1
															Brazil	Xylocopa	-60.0585	-3.2373	Xylocopa frontalis		1
															Brazil	Xylocopa	-60.0585	-3.2373	Xylocopa frontalis		1
															Brazil	Xylocopa	-51.2333	-0.51666	Xylocopa frontalis		1
															Brazil	Xylocopa	-51.2333	-0.51666	Xylocopa frontalis		1
															Brazil	Xylocopa	-44.9997	-21.2453	Xylocopa frontalis		1
															Brazil	Xylocopa	-47.92204	-1.2953	Xylocopa frontalis		1
															Brazil	Xylocopa	-47.92204	-1.2953	Xylocopa frontalis		1
															Brazil	Xylocopa	-47.92204	-1.2953	Xylocopa frontalis		1
															Brazil	Xylocopa	-47.59014	-20.89218	Xylocopa frontalis		1
															Brazil	Xylocopa	-47.59014	-20.89218	Xylocopa frontalis		1
															Brazil	Xylocopa	-35.21067	-5.80021	Xylocopa frontalis		1
															Brazil	Xylocopa	-45.43465	-21.55975	Xylocopa frontalis		1
															Brazil	Xylocopa	-52.3833333	-27.1833333	Xylocopa frontalis		1
															Brazil	Xylocopa	-49.58333	-2.55	Xylocopa frontalis		1
															Brazil	Xylocopa	-49.24161	-26.42614	Xylocopa frontalis		1
															Brazil	Xylocopa	-47.8894	-22.01945	Xylocopa frontalis		1
															Brazil	Xylocopa	-47.8894	-22.01945	Xylocopa frontalis		1
															Brazil	Xylocopa	-47.8894	-22.01945	Xylocopa frontalis		1
															Brazil	Xylocopa	-47.8894	-22.01945	Xylocopa frontalis		1
															Brazil	Xylocopa	-47.8894	-22.01945	Xylocopa frontalis		1
															Brazil	Xylocopa	-47.8894	-22.01945	Xylocopa frontalis		1
															Brazil	Xylocopa	-35.21067	-5.80021	Xylocopa frontalis		1
															Brazil	Xylocopa	-35.21067	-5.80021	Xylocopa frontalis		1
															Brazil	Xylocopa	-35.21067	-5.80021	Xylocopa frontalis		1
															Brazil	Xylocopa	-43.30904	-22.78604	Xylocopa frontalis		1
															Brazil	Xylocopa	-43.30904	-22.78604	Xylocopa frontalis		1
															Brazil	Xylocopa	-43.30904	-22.78604	Xylocopa frontalis		1
															Brazil	Xylocopa	-52.3833333	-27.1833333	Xylocopa frontalis		1
															Brazil	Xylocopa	-52.3833333	-27.1833333	Xylocopa frontalis		1
															Brazil	Xylocopa	-52.3833333	-27.1833333	Xylocopa frontalis		1
															Brazil	Xylocopa	-52.3833333	-27.1833333	Xylocopa frontalis		1
															Brazil	Xylocopa	-48.47061	-1.43728	Xylocopa frontalis		1
															Brazil	Xylocopa	-55.5181	-1.9175	Xylocopa frontalis		1
															Brazil	Xylocopa	-52.3833333	-27.1833333	Xylocopa frontalis		1
															Brazil	Xylocopa	-52.3833333	-27.1833333	Xylocopa frontalis		1
															Brazil	Xylocopa	-52.3833333	-27.1833333	Xylocopa frontalis		1
															Brazil	Xylocopa	-55.51729	-1.90486	Xylocopa frontalis		1
															Brazil	Xylocopa	-55.51729	-1.90486	Xylocopa frontalis		1
															Brazil	Xylocopa	-55.51729	-1.90486	Xylocopa frontalis		1
															Brazil	Xylocopa	-55.5181	-1.9175	Xylocopa frontalis		1
															Brazil	Xylocopa	-49.58333	-2.55	Xylocopa frontalis		1
															Brazil	Xylocopa	-49.58333	-2.55	Xylocopa frontalis		1
															Brazil	Xylocopa	-55.51729	-1.90486	Xylocopa frontalis		1
															Brazil	Xylocopa	-35.21067	-5.80021	Xylocopa frontalis		1
															Brazil	Xylocopa	-43.30904	-22.78604	Xylocopa frontalis		1
															Brazil	Xylocopa	-43.30904	-22.78604	Xylocopa frontalis		1
															Brazil	Xylocopa	-49.24161	-26.42614	Xylocopa frontalis		1
															Brazil	Xylocopa	-49.58333	-2.55	Xylocopa frontalis		1
															Brazil	Xylocopa	-48.47061	-1.43728	Xylocopa frontalis		1
															Brazil	Xylocopa	-49.58333	-2.55	Xylocopa frontalis		1
															Brazil	Xylocopa	-49.58333	-2.55	Xylocopa frontalis		1
															Brazil	Xylocopa	-48.47061	-1.43728	Xylocopa frontalis		1
															Brazil	Xylocopa	-48.47061	-1.43728	Xylocopa frontalis		1
															Brazil	Xylocopa	-48.47061	-1.43728	Xylocopa frontalis		1
															Brazil	Xylocopa	-48.47061	-1.43728	Xylocopa frontalis		1
															Brazil	Xylocopa	-48.47061	-1.43728	Xylocopa frontalis		1
															Brazil	Xylocopa	-52.0986	-32.035	Xylocopa frontalis		1
															Brazil	Xylocopa	-53.4914	-30.5122	Xylocopa frontalis		1
															Brazil	Xylocopa	-53.4869	-30.5414	Xylocopa frontalis		1
															Brazil	Xylocopa	-67.0892	-0.130278	Xylocopa frontalis		1
															Brazil	Xylocopa	-67.0892	-0.130278	Xylocopa frontalis		1
															Brazil	Xylocopa	-67.0892	-0.130278	Xylocopa frontalis		1
															Brazil	Xylocopa	-67.0892	-0.130278	Xylocopa frontalis		1
															Brazil	Xylocopa	-51.0231	-30.0808	Xylocopa frontalis		1
															Brazil	Xylocopa	-51.0231	-30.0808	Xylocopa frontalis		1
															Brazil	Xylocopa	-51.0231	-30.0808	Xylocopa frontalis		1
															Brazil	Xylocopa	-51.0231	-30.0808	Xylocopa frontalis		1
															Brazil	Xylocopa	-51.0231	-30.0808	Xylocopa frontalis		1
															Brazil	Xylocopa	-51.0231	-30.0808	Xylocopa frontalis		1
															Brazil	Xylocopa	-51.0231	-30.0808	Xylocopa frontalis		1
															Brazil	Xylocopa	-51.0231	-30.0808	Xylocopa frontalis		1
															Brazil	Xylocopa	-51.0231	-30.0808	Xylocopa frontalis		1
															Brazil	Xylocopa	-51.0231	-30.0808	Xylocopa frontalis		1
															Brazil	Xylocopa	-51.0231	-30.0808	Xylocopa frontalis		1
															Brazil	Xylocopa	-51.0231	-30.0808	Xylocopa frontalis		1
															Brazil	Xylocopa	-51.0231	-30.0808	Xylocopa frontalis		1
															Brazil	Xylocopa	-51.0231	-30.0808	Xylocopa frontalis		1
															Brazil	Xylocopa	-51.0231	-30.0808	Xylocopa frontalis		1
															Brazil	Xylocopa	-48.5044	-1.45583	Xylocopa frontalis		1
															Brazil	Xylocopa	-41.5331	-20.7636	Xylocopa frontalis		1
															Brazil	Xylocopa	-40.3378	-20.3194	Xylocopa frontalis		1
															Brazil	Xylocopa	-40.3378	-20.3194	Xylocopa frontalis		1
															Brazil	Xylocopa	-40.3378	-20.3194	Xylocopa frontalis		1
															Brazil	Xylocopa	-40.3378	-20.3194	Xylocopa frontalis		1
															Brazil	Xylocopa	-40.2925	-20.3297	Xylocopa frontalis		1
															Brazil	Xylocopa	-40.3378	-20.3194	Xylocopa frontalis		1
															Brazil	Xylocopa	-40.3378	-20.3194	Xylocopa frontalis		1
															Brazil	Xylocopa	-40.3378	-20.3194	Xylocopa frontalis		1
															Brazil	Xylocopa	-40.4961	-20.3903	Xylocopa frontalis		1
															Brazil	Xylocopa	-40.3378	-20.3194	Xylocopa frontalis		1

## Sheet: xggeo2
country	genus	lon	lat	species	xg
Brazil	Xylocopa	-37.8025	-9.64056	Xylocopa grisescens	1
Brazil	Xylocopa	-37.1556	-8.62306	Xylocopa grisescens	1
Brazil	Xylocopa	-37.8836	-9.64056	Xylocopa grisescens	1
Brazil	Xylocopa	-37.7025	-9.64056	Xylocopa grisescens	1
Brazil	Xylocopa	-37.5814	-9.64083	Xylocopa grisescens	1
Brazil	Xylocopa	-37.9386	-9.55222	Xylocopa grisescens	1
Brazil	Xylocopa	-37.8431	-9.6075	Xylocopa grisescens	1
Brazil	Xylocopa	-37.9867	-9.57083	Xylocopa grisescens	1
Brazil	Xylocopa	-37.3975	-6.66583	Xylocopa grisescens	1
Brazil	Xylocopa	-37.8186	-9.52333	Xylocopa grisescens	1
Brazil	Xylocopa	-35.4703	-8.18861	Xylocopa grisescens	1
Brazil	Xylocopa	-37.7569	-9.62389	Xylocopa grisescens	1
Brazil	Xylocopa	-37.2642	-8.07333	Xylocopa grisescens	1
Brazil	Xylocopa	-35.9758	-8.28306	Xylocopa grisescens	1
Brazil	Xylocopa	-36.5328	-7.39056	Xylocopa grisescens	1
Brazil	Xylocopa	-37.28	-7.02417	Xylocopa grisescens	1
Brazil	Xylocopa	-36.5327	-7.39057	Xylocopa grisescens	1
Brazil	Xylocopa	-37.25	-6.56667	Xylocopa grisescens	1
Brazil	Xylocopa	-51.9386	-23.4253	Xylocopa grisescens	1
Brazil	Xylocopa	-51.7192	-6.37194	Xylocopa grisescens	1
Brazil	Xylocopa	-50.71	-7.43278	Xylocopa grisescens	1
Brazil	Xylocopa	-50.7875	-6.16361	Xylocopa grisescens	1
Brazil	Xylocopa	-50.7386	-7.415	Xylocopa grisescens	1
Brazil	Xylocopa	-50.5394	-7.41639	Xylocopa grisescens	1
Brazil	Xylocopa	-47.8002	-21.1851	Xylocopa grisescens	1
Brazil	Xylocopa	-47.8894	-22.0194	Xylocopa grisescens	1
Brazil	Xylocopa	-36.578	-7.068	Xylocopa grisescens	1
Brazil	Xylocopa	-40.5008	-9.3986	Xylocopa grisescens	1
Brazil	Xylocopa	-35.2107	-5.80021	Xylocopa grisescens	1
Brazil	Xylocopa	-47.5901	-20.8922	Xylocopa grisescens	1
Brazil	Xylocopa	-52.2413	-15.8995	Xylocopa grisescens	1
Brazil	Xylocopa	-47.86	-21.162	Xylocopa grisescens	1
Brazil	Xylocopa	-38.988	-9.942	Xylocopa grisescens	1
Brazil	Xylocopa	-40.366	-9.15	Xylocopa grisescens	1
Brazil	Xylocopa	-40.403	-3.594	Xylocopa frontalis	1
Brazil	Xylocopa	-38.578	-3.742	Xylocopa grisescens	1
Brazil	Xylocopa	-3.884	-3.639	Xylocopa grisescens	1
Brazil	Xylocopa	-38.988	-9.942	Xylocopa grisescens	1
Brazil	Xylocopa	-38.983	-4.191	Xylocopa grisescens	1
Brazil	Xylocopa	-48.354	-19.089	Xylocopa grisescens	1
Brazil	Xylocopa	-48.354	-19.089	Xylocopa grisescens	1
Brazil	Xylocopa	-48.354	-19.089	Xylocopa grisescens	1
Brazil	Xylocopa	-38.965	-12.256	Xylocopa grisescens	1
Brazil	Xylocopa	-40.258	-9.289	Xylocopa grisescens	1
Brazil	Xylocopa	-40.244	-9.313	Xylocopa grisescens	1
Brazil	Xylocopa	-40.235	-9.358	Xylocopa grisescens	1
Brazil	Xylocopa	-41.401	-12.561	Xylocopa grisescens	1
Brazil	Xylocopa	-39.673	-12.677	Xylocopa grisescens	1
Brazil	Xylocopa	-37.333	-6.583	Xylocopa grisescens	1
Brazil	Xylocopa	-36.301	-7.341	Xylocopa grisescens	1
Brazil	Xylocopa	-40.368	-9.16	Xylocopa grisescens	1
Brazil	Xylocopa	-51.734	-19.113	Xylocopa grisescens	1
Brazil	Xylocopa	-40.289	-12.008	Xylocopa grisescens	1
Brazil	Xylocopa	-38.3891	-4.11036	Xylocopa grisescens	1
Brazil	Xylocopa	-38.3898	-4.11417	Xylocopa grisescens	1
Brazil	Xylocopa	-38.415	4.09561	Xylocopa grisescens	1
Brazil	Xylocopa	-35.47	-8.188	Xylocopa grisescens	1
Brazil	Xylocopa	-43.866	-17.35	Xylocopa grisescens	1
Brazil	Xylocopa	-45.033	-18.75	Xylocopa grisescens	1
Brazil	Xylocopa	-43.0055	-2.9858	Xylocopa grisescens	1
Brazil	Xylocopa	-42.8167	-10.7833	Xylocopa grisescens	1
Brazil	Xylocopa	-38.97	-4.81745	Xylocopa grisescens	1
Brazil	Xylocopa	-39.766	-12.7	Xylocopa grisescens	1
Brazil		-40.5008	-9.3986	Xylocopa grisescens	1
Brazil		-40.5008	-9.3986	Xylocopa grisescens	1
Brazil		-40.5008	-9.3986	Xylocopa grisescens	1
Brazil		-40.5008	-9.3986	Xylocopa grisescens	1
Brazil		-40.5008	-9.3986	Xylocopa grisescens	1
Brazil		-40.5008	-9.3986	Xylocopa grisescens	1
Brazil		-40.5008	-9.3986	Xylocopa grisescens	1
Brazil		-40.5008	-9.3986	Xylocopa grisescens	1
Brazil		-40.5008	-9.3986	Xylocopa grisescens	1
Brazil		-40.5008	-9.3986	Xylocopa grisescens	1
Brazil		-40.5008	-9.3986	Xylocopa grisescens	1
Brazil		-40.5008	-9.3986	Xylocopa grisescens	1
Brazil		-40.5008	-9.3986	Xylocopa grisescens	1
Brazil		-40.5008	-9.3986	Xylocopa grisescens	1
Brazil		-40.5008	-9.3986	Xylocopa grisescens	1
Brazil		-40.5008	-9.3986	Xylocopa grisescens	1
Brazil		-40.5008	-9.3986	Xylocopa grisescens	1
Brazil		-40.5008	-9.3986	Xylocopa grisescens	1
Brazil		-40.5008	-9.3986	Xylocopa grisescens	1
Brazil		-40.5008	-9.3986	Xylocopa grisescens	1
Brazil		-40.5008	-9.3986	Xylocopa grisescens	1
Brazil		-40.5008	-9.3986	Xylocopa grisescens	1
Brazil		-40.5008	-9.3986	Xylocopa grisescens	1
Brazil		-40.5008	-9.3986	Xylocopa grisescens	1
Brazil		-40.5008	-9.3986	Xylocopa grisescens	1
Brazil		-40.5008	-9.3986	Xylocopa grisescens	1
Brazil		-40.5008	-9.3986	Xylocopa grisescens	1
Brazil		-51.9386	-23.4253	Xylocopa grisescens	1
Brazil		-37.25	-6.566667	Xylocopa grisescens	1
Brazil		-37.25	-6.566667	Xylocopa grisescens	1
Brazil		-37.25	-6.566667	Xylocopa grisescens	1
Brazil		-37.25	-6.566667	Xylocopa grisescens	1
Brazil		-37.25	-6.566667	Xylocopa grisescens	1
Brazil		-37.25	-6.566667	Xylocopa grisescens	1
Brazil		-35.79	-6.64167	Xylocopa grisescens	1
Brazil		-37.28	-7.02444	Xylocopa grisescens	1
Brazil		-37.25	-6.566667	Xylocopa grisescens	1
Brazil		-37.25	-6.566667	Xylocopa grisescens	1
Brazil		-37.25	-6.566667	Xylocopa grisescens	1
Brazil		-37.25	-6.566667	Xylocopa grisescens	1
Brazil		-37.25	-6.566667	Xylocopa grisescens	1
Brazil		-37.25	-6.566667	Xylocopa grisescens	1
Brazil		-37.25	-6.566667	Xylocopa grisescens	1
Brazil		-37.25	-6.566667	Xylocopa grisescens	1
Brazil		-37.25	-6.566667	Xylocopa grisescens	1
Brazil		-37.25	-6.566667	Xylocopa grisescens	1
Brazil		-37.25	-6.566667	Xylocopa grisescens	1
Brazil		-37.25	-6.566667	Xylocopa grisescens	1
Brazil		-37.25	-6.566667	Xylocopa grisescens	1
Brazil		-37.25	-6.566667	Xylocopa grisescens	1
Brazil		-37.25	-6.566667	Xylocopa grisescens	1
Brazil		-37.25	-6.566667	Xylocopa grisescens	1
Brazil		-37.25	-6.566667	Xylocopa grisescens	1
Brazil		-37.25	-6.566667	Xylocopa grisescens	1
Brazil		-37.25	-6.566667	Xylocopa grisescens	1
Brazil		-37.25	-6.566667	Xylocopa grisescens	1
Brazil		-37.25	-6.566667	Xylocopa grisescens	1
Brazil		-37.25	-6.566667	Xylocopa grisescens	1
Brazil		-37.25	-6.566667	Xylocopa grisescens	1
Brazil		-37.25	-6.566667	Xylocopa grisescens	1
Brazil		-37.25	-6.566667	Xylocopa grisescens	1
Brazil		-37.25	-6.566667	Xylocopa grisescens	1
Brazil		-37.25	-6.566667	Xylocopa grisescens	1
Brazil		-37.25	-6.566667	Xylocopa grisescens	1
Brazil		-37.25	-6.566667	Xylocopa grisescens	1
Brazil		-37.25	-6.566667	Xylocopa grisescens	1
Brazil		-45.31666	-18.36666	Xylocopa grisescens	1
Brazil		-39.2833	-7.3167	Xylocopa grisescens	1
Brazil		-39.2833	-7.3167	Xylocopa grisescens	1
Brazil		-40.5	-9.4	Xylocopa grisescens	1
Brazil		-39.2833	-7.3167	Xylocopa grisescens	1
Brazil		-39.2833	-7.3167	Xylocopa grisescens	1
Brazil		-39.2833	-7.3167	Xylocopa grisescens	1
Brazil		-39.2833	-7.3167	Xylocopa grisescens	1
Brazil		-39.2833	-7.3167	Xylocopa grisescens	1
Brazil		-39.2833	-7.3167	Xylocopa grisescens	1
Brazil		-40.5	-9.4	Xylocopa grisescens	1
Brazil		-55.98333	-14.8333	Xylocopa grisescens	1
Brazil		-55.98333	-14.8333	Xylocopa grisescens	1
Brazil		-39.2833	-7.3167	Xylocopa grisescens	1
Brazil		-34.8667	-7.1167	Xylocopa grisescens	1
Brazil		-51.819	-17.887	Xylocopa grisescens	1
Brazil		-35.76546	-9.24835	Xylocopa grisescens	1
Brazil		-36.6583	-7.4853	Xylocopa grisescens	1
Brazil		-36.6583	-7.4853	Xylocopa grisescens	1
Brazil		-38.95	-12.25	Xylocopa grisescens	1
Brazil		-38.95	-12.25	Xylocopa grisescens	1
Brazil		-38.95	-12.25	Xylocopa grisescens	1
Brazil		-38.95	-12.25	Xylocopa grisescens	1
Brazil		-35.21067	-5.80021	Xylocopa grisescens	1
Brazil		-35.21067	-5.80021	Xylocopa grisescens	1
Brazil		-35.21067	-5.80021	Xylocopa grisescens	1
Brazil		-35.21067	-5.80021	Xylocopa grisescens	1
Brazil		-35.21067	-5.80021	Xylocopa grisescens	1
Brazil		-35.21067	-5.80021	Xylocopa grisescens	1
Brazil		-35.21067	-5.80021	Xylocopa grisescens	1
Brazil		-35.21067	-5.80021	Xylocopa grisescens	1
Brazil		-35.21067	-5.80021	Xylocopa grisescens	1
Brazil		-35.21067	-5.80021	Xylocopa grisescens	1
Brazil		-35.21067	-5.80021	Xylocopa grisescens	1
Brazil		-35.21067	-5.80021	Xylocopa grisescens	1
Brazil		-35.21067	-5.80021	Xylocopa grisescens	1
Brazil		-35.21067	-5.80021	Xylocopa grisescens	1
Brazil		-36.578	-7.068	Xylocopa grisescens	1
Brazil		-36.578	-7.068	Xylocopa grisescens	1
Brazil		-36.578	-7.068	Xylocopa grisescens	1
Brazil		-36.578	-7.068	Xylocopa grisescens	1
Brazil		-36.578	-7.068	Xylocopa grisescens	1
Brazil		-36.578	-7.068	Xylocopa grisescens	1
Brazil		-36.578	-7.068	Xylocopa grisescens	1
Brazil		-36.578	-7.068	Xylocopa grisescens	1
Brazil		-47.8894	-22.01945	Xylocopa grisescens	1
Brazil		-47.8894	-22.01945	Xylocopa grisescens	1
Brazil		-47.8894	-22.01945	Xylocopa grisescens	1
Brazil		-47.8894	-22.01945	Xylocopa grisescens	1
Brazil		-47.8894	-22.01945	Xylocopa grisescens	1
Brazil		-35.4789	-6.31056	Xylocopa grisescens	1
Brazil		-35.4789	-6.31056	Xylocopa grisescens	1
Brazil		-52.24128	-15.89948	Xylocopa grisescens	1
Brazil		-34.8811	-8.05389	Xylocopa grisescens	1
Brazil		-47.8894	-22.01945	Xylocopa grisescens	1
Brazil		-47.59014	-20.89218	Xylocopa grisescens	1
Brazil		-36.578	-7.068	Xylocopa grisescens	1
Brazil		-36.578	-7.068	Xylocopa grisescens	1
Brazil		-36.578	-7.068	Xylocopa grisescens	1

## Sheet: pfgeo2
Country	County	lon	lat	crop	pe
Brazil	Acrelândia - AC	-67.0523	-10.0738	Passion fruit	1
Brazil	Assis Brasil - AC	-69.5635	-10.9429	Passion fruit	1
Brazil	Brasiléia - AC	-68.7479	-11.0164	Passion fruit	1
Brazil	Bujari - AC	-67.9519	-9.82002	Passion fruit	1
Brazil	Capixaba - AC	-67.6735	-10.5698	Passion fruit	1
Brazil	Epitaciolândia - AC	-68.7449	-11.0282	Passion fruit	1
Brazil	Feijó - AC	-70.354	-8.16025	Passion fruit	1
Brazil	Mâncio Lima - AC	-72.9165	-7.59322	Passion fruit	1
Brazil	Manoel Urbano - AC	-69.2599	-8.83632	Passion fruit	1
Brazil	Plácido de Castro - AC	-67.1883	-10.3351	Passion fruit	1
Brazil	Rio Branco - AC	-67.8105	-9.9783	Passion fruit	1
Brazil	Senador Guiomard - AC	-67.7432	-10.1482	Passion fruit	1
Brazil	Sena Madureira - AC	-68.6557	-9.06534	Passion fruit	1
Brazil	Tarauacá - AC	-70.7555	-8.15567	Passion fruit	1
Brazil	Xapuri - AC	-68.5063	-10.6521	Passion fruit	1
Brazil	Porto Acre - AC	-67.5406	-9.60086	Passion fruit	1
Brazil	Coruripe - AL	-36.1761	-10.1265	Passion fruit	1
Brazil	Japaratinga - AL	-35.2587	-9.08897	Passion fruit	1
Brazil	Junqueiro - AL	-36.4715	-9.93161	Passion fruit	1
Brazil	Limoeiro de Anadia - AL	-36.5039	-9.73861	Passion fruit	1
Brazil	Maragogi - AL	-35.223	-9.01546	Passion fruit	1
Brazil	Matriz de Camaragibe - AL	-35.5335	-9.15853	Passion fruit	1
Brazil	Messias - AL	-35.8404	-9.39181	Passion fruit	1
Brazil	Penedo - AL	-36.5805	-10.2961	Passion fruit	1
Brazil	Porto de Pedras - AL	-35.297	-9.15609	Passion fruit	1
Brazil	São Luís do Quitunde - AL	-35.5655	-9.31412	Passion fruit	1
Brazil	São Miguel dos Milagres - AL	-35.3691	-9.26719	Passion fruit	1
Brazil	Taquarana - AL	-36.4968	-9.64232	Passion fruit	1
Brazil	Teotônio Vilela - AL	-36.3556	-9.9075	Passion fruit	1
Brazil	Calçoene - AP	-50.9448	2.49656	Passion fruit	1
Brazil	Laranjal do Jari - AP	-52.539	-0.85566	Passion fruit	1
Brazil	Macapá - AP	-51.0574	0.03895	Passion fruit	1
Brazil	Mazagão - AP	-51.2861	-0.1244	Passion fruit	1
Brazil	Oiapoque - AP	-51.8306	3.85113	Passion fruit	1
Brazil	Porto Grande - AP	-51.4145	0.71255	Passion fruit	1
Brazil	Santana - AP	-51.1728	-0.03837	Passion fruit	1
Brazil	Vitória do Jari - AP	-52.4196	-0.91898	Passion fruit	1
Brazil	Alvarães - AM	-64.8135	-3.21658	Passion fruit	1
Brazil	Anamã - AM	-61.4059	-3.57637	Passion fruit	1
Brazil	Anori - AM	-61.659	-3.74539	Passion fruit	1
Brazil	Apuí - AM	-59.8857	-7.19787	Passion fruit	1
Brazil	Atalaia do Norte - AM	-70.188	-4.36616	Passion fruit	1
Brazil	Autazes - AM	-59.1336	-3.57866	Passion fruit	1
Brazil	Barcelos - AM	-62.9257	-0.9728	Passion fruit	1
Brazil	Barreirinha - AM	-57.0677	-2.79815	Passion fruit	1
Brazil	Boa Vista do Ramos - AM	-57.5877	-2.97173	Passion fruit	1
Brazil	Caapiranga - AM	-61.2113	-3.33009	Passion fruit	1
Brazil	Careiro - AM	-60.3638	-3.82245	Passion fruit	1
Brazil	Careiro da Várzea - AM	-59.8263	-3.1974	Passion fruit	1
Brazil	Coari - AM	-63.1422	-4.08422	Passion fruit	1
Brazil	Codajás - AM	-62.0634	-3.84305	Passion fruit	1
Brazil	Eirunepé - AM	-69.8663	-6.66735	Passion fruit	1
Brazil	Envira - AM	-70.0304	-7.43982	Passion fruit	1
Brazil	Fonte Boa - AM	-66.0965	-2.51227	Passion fruit	1
Brazil	Humaitá - AM	-63.0267	-7.51222	Passion fruit	1
Brazil	Iranduba - AM	-60.1934	-3.28105	Passion fruit	1
Brazil	Itacoatiara - AM	-58.4402	-3.14038	Passion fruit	1
Brazil	Itapiranga - AM	-58.0346	-2.74184	Passion fruit	1
Brazil	Japurá - AM	-66.9969	-1.88084	Passion fruit	1
Brazil	Jutaí - AM	-66.7713	-2.74465	Passion fruit	1
Brazil	Lábrea - AM	-64.7948	-7.26195	Passion fruit	1
Brazil	Manacapuru - AM	-60.6206	-3.29828	Passion fruit	1
Brazil	Manaquiri - AM	-60.4589	-3.42908	Passion fruit	1
Brazil	Manaus - AM	-60.0233	-3.13469	Passion fruit	1
Brazil	Manicoré - AM	-61.2993	-5.81321	Passion fruit	1
Brazil	Maraã - AM	-65.5743	-1.86644	Passion fruit	1
Brazil	Maués - AM	-57.715	-3.38643	Passion fruit	1
Brazil	Nhamundá - AM	-56.7168	-2.18898	Passion fruit	1
Brazil	Nova Olinda do Norte - AM	-59.0931	-3.88759	Passion fruit	1
Brazil	Novo Airão - AM	-60.9488	-2.62343	Passion fruit	1
Brazil	Novo Aripuanã - AM	-60.377	-5.12267	Passion fruit	1
Brazil	Parintins - AM	-56.7363	-2.62705	Passion fruit	1
Brazil	Pauini - AM	-67.0021	-7.71404	Passion fruit	1
Brazil	Presidente Figueiredo - AM	-60.0256	-2.05843	Passion fruit	1
Brazil	Rio Preto da Eva - AM	-59.7047	-2.6933	Passion fruit	1
Brazil	Santa Isabel do Rio Negro - AM	-65.02	-0.41669	Passion fruit	1
Brazil	São Gabriel da Cachoeira - AM	-67.0836	-0.13646	Passion fruit	1
Brazil	São Sebastião do Uatumã - AM	-57.8704	-2.57015	Passion fruit	1
Brazil	Silves - AM	-58.2148	-2.83643	Passion fruit	1
Brazil	Tapauá - AM	-63.1871	-5.62422	Passion fruit	1
Brazil	Tefé - AM	-64.7084	-3.34837	Passion fruit	1
Brazil	Uarini - AM	-65.1553	-2.98361	Passion fruit	1
Brazil	Urucará - AM	-57.7598	-2.53661	Passion fruit	1
Brazil	Acajutiba - BA	-38.0183	-11.6626	Passion fruit	1
Brazil	Érico Cardoso - BA	-42.1362	-13.4223	Passion fruit	1
Brazil	Aiquara - BA	-39.8858	-14.1273	Passion fruit	1
Brazil	Alagoinhas - BA	-38.4226	-12.1342	Passion fruit	1
Brazil	Alcobaça - BA	-39.1942	-17.5189	Passion fruit	1
Brazil	Amargosa - BA	-39.5981	-13.0344	Passion fruit	1
Brazil	Amélia Rodrigues - BA	-38.7556	-12.4002	Passion fruit	1
Brazil	Anagé - BA	-41.1271	-14.6113	Passion fruit	1
Brazil	Aporá - BA	-38.08	-11.6554	Passion fruit	1
Brazil	Apuarema - BA	-39.7421	-13.8532	Passion fruit	1
Brazil	Araças - BA	-38.1983	-12.2152	Passion fruit	1
Brazil	Araci - BA	-38.961	-11.3357	Passion fruit	1
Brazil	Aratuípe - BA	-39.0029	-13.0806	Passion fruit	1
Brazil	Barra da Estiva - BA	-41.3317	-13.6202	Passion fruit	1
Brazil	Barra do Choça - BA	-40.5764	-14.8643	Passion fruit	1
Brazil	Barra do Rocha - BA	-39.6014	-14.21	Passion fruit	1
Brazil	Barreiras - BA	-45.0042	-12.1449	Passion fruit	1
Brazil	Belmonte - BA	-38.8803	-15.8614	Passion fruit	1
Brazil	Biritinga - BA	-38.8122	-11.6201	Passion fruit	1
Brazil	Boa Nova - BA	-40.2005	-14.3626	Passion fruit	1
Brazil	Bom Jesus da Lapa - BA	-43.4171	-13.2541	Passion fruit	1
Brazil	Bonito - BA	-41.2684	-11.9696	Passion fruit	1
Brazil	Brejões - BA	-39.7935	-13.1055	Passion fruit	1
Brazil	Cabaceiras do Paraguaçu - BA	-39.1867	-12.5371	Passion fruit	1
Brazil	Cachoeira - BA	-38.9694	-12.5962	Passion fruit	1
Brazil	Caetanos - BA	-40.9093	-14.3386	Passion fruit	1
Brazil	Camacan - BA	-39.4964	-15.4176	Passion fruit	1
Brazil	Camaçari - BA	-38.3257	-12.6988	Passion fruit	1
Brazil	Camamu - BA	-39.1006	-13.9471	Passion fruit	1
Brazil	Campo Formoso - BA	-40.3188	-10.5057	Passion fruit	1
Brazil	Canarana - BA	-41.7655	-11.6876	Passion fruit	1
Brazil	Canavieiras - BA	-38.9474	-15.6798	Passion fruit	1
Brazil	Caravelas - BA	-39.2534	-17.7334	Passion fruit	1
Brazil	Cardeal da Silva - BA	-37.9455	-11.9408	Passion fruit	1
Brazil	Casa Nova - BA	-40.9758	-9.17859	Passion fruit	1
Brazil	Caturama - BA	-42.2964	-13.3282	Passion fruit	1
Brazil	Coaraci - BA	-39.5523	-14.6368	Passion fruit	1
Brazil	Conceição da Feira - BA	-38.9998	-12.504	Passion fruit	1
Brazil	Conde - BA	-37.607	-11.8134	Passion fruit	1
Brazil	Contendas do Sincorá - BA	-41.0463	-13.7555	Passion fruit	1
Brazil	Cravolândia - BA	-39.8127	-13.3626	Passion fruit	1
Brazil	Crisópolis - BA	-38.1517	-11.5178	Passion fruit	1
Brazil	Cruz das Almas - BA	-39.1007	-12.6638	Passion fruit	1
Brazil	Curaçá - BA	-39.9081	-8.98903	Passion fruit	1
Brazil	Dário Meira - BA	-39.9025	-14.4351	Passion fruit	1
Brazil	Dias d'Ávila - BA	-38.298	-12.6044	Passion fruit	1
Brazil	Dom Basílio - BA	-41.7709	-13.7633	Passion fruit	1
Brazil	Elísio Medrado - BA	-39.5205	-12.9433	Passion fruit	1
Brazil	Encruzilhada - BA	-40.9091	-15.5346	Passion fruit	1
Brazil	Entre Rios - BA	-38.0788	-11.9373	Passion fruit	1
Brazil	Esplanada - BA	-37.945	-11.7994	Passion fruit	1
Brazil	Eunápolis - BA	-39.5842	-16.3752	Passion fruit	1
Brazil	Gandu - BA	-39.4863	-13.7438	Passion fruit	1
Brazil	Glória - BA	-38.2593	-9.34017	Passion fruit	1
Brazil	Governador Mangabeira - BA	-39.034	-12.6015	Passion fruit	1
Brazil	Guanambi - BA	-42.7786	-14.2253	Passion fruit	1
Brazil	Ibicaraí - BA	-39.5915	-14.8658	Passion fruit	1
Brazil	Ibipeba - BA	-42.0112	-11.6375	Passion fruit	1
Brazil	Ibirapitanga - BA	-39.3745	-14.165	Passion fruit	1
Brazil	Ibirapuã - BA	-40.1063	-17.6842	Passion fruit	1
Brazil	Ibirataia - BA	-39.6409	-14.0673	Passion fruit	1
Brazil	Ibititá - BA	-41.9751	-11.5528	Passion fruit	1
Brazil	Igrapiúna - BA	-39.1401	-13.8204	Passion fruit	1
Brazil	Ilhéus - BA	-39.0432	-14.7933	Passion fruit	1
Brazil	Inhambupe - BA	-38.354	-11.7891	Passion fruit	1
Brazil	Ipiaú - BA	-39.7356	-14.1375	Passion fruit	1
Brazil	Irajuba - BA	-40.0838	-13.2566	Passion fruit	1
Brazil	Iramaia - BA	-40.9696	-13.2936	Passion fruit	1
Brazil	Iraquara - BA	-41.618	-12.2435	Passion fruit	1
Brazil	Irecê - BA	-41.8589	-11.3034	Passion fruit	1
Brazil	Itacaré - BA	-38.9948	-14.2782	Passion fruit	1
Brazil	Itagi - BA	-40.0136	-14.1618	Passion fruit	1
Brazil	Itagibá - BA	-39.8485	-14.2865	Passion fruit	1
Brazil	Itajuípe - BA	-39.3818	-14.678	Passion fruit	1
Brazil	Itamaraju - BA	-39.533	-17.0423	Passion fruit	1
Brazil	Itamari - BA	-39.6763	-13.7748	Passion fruit	1
Brazil	Itanhém - BA	-40.327	-17.1663	Passion fruit	1
Brazil	Itapitanga - BA	-39.5664	-14.4212	Passion fruit	1
Brazil	Itaquara - BA	-39.9382	-13.4464	Passion fruit	1
Brazil	Itiruçu - BA	-40.1462	-13.5324	Passion fruit	1
Brazil	Ituberá - BA	-39.149	-13.7362	Passion fruit	1
Brazil	Jaguaquara - BA	-39.9703	-13.5307	Passion fruit	1
Brazil	Jaguaripe - BA	-38.8914	-13.1151	Passion fruit	1
Brazil	Jandaíra - BA	-37.7869	-11.5657	Passion fruit	1
Brazil	Jequié - BA	-40.0886	-13.8557	Passion fruit	1
Brazil	Jiquiriçá - BA	-39.5765	-13.2523	Passion fruit	1
Brazil	Jitaúna - BA	-39.8896	-14.0174	Passion fruit	1
Brazil	João Dourado - BA	-41.66	-11.3464	Passion fruit	1
Brazil	Juazeiro - BA	-40.5035	-9.41072	Passion fruit	1
Brazil	Jussara - BA	-41.9797	-11.0546	Passion fruit	1
Brazil	Jussiape - BA	-41.5901	-13.513	Passion fruit	1
Brazil	Lafaiete Coutinho - BA	-40.2106	-13.653	Passion fruit	1
Brazil	Laje - BA	-39.4275	-13.1797	Passion fruit	1
Brazil	Lajedo do Tabocal - BA	-40.2252	-13.4725	Passion fruit	1
Brazil	Lamarão - BA	-38.893	-11.7916	Passion fruit	1
Brazil	Lençóis - BA	-41.394	-12.5641	Passion fruit	1
Brazil	Livramento de Nossa Senhora - BA	-41.8404	-13.6495	Passion fruit	1
Brazil	Macaúbas - BA	-42.6947	-13.0237	Passion fruit	1
Brazil	Manoel Vitorino - BA	-40.242	-14.1459	Passion fruit	1
Brazil	Maragogipe - BA	-38.9189	-12.7751	Passion fruit	1
Brazil	Mata de São João - BA	-38.2973	-12.53	Passion fruit	1
Brazil	Medeiros Neto - BA	-40.2202	-17.3704	Passion fruit	1
Brazil	Mirante - BA	-40.7736	-14.2398	Passion fruit	1
Brazil	Mucugê - BA	-41.3732	-13.0039	Passion fruit	1
Brazil	Mucuri - BA	-39.5476	-18.0885	Passion fruit	1
Brazil	Mutuípe - BA	-39.5042	-13.2294	Passion fruit	1
Brazil	Nilo Peçanha - BA	-39.113	-13.6045	Passion fruit	1
Brazil	Nova Canaã - BA	-40.1452	-14.7936	Passion fruit	1
Brazil	Nova Ibiá - BA	-39.6257	-13.8099	Passion fruit	1
Brazil	Nova Itarana - BA	-40.0692	-13.033	Passion fruit	1
Brazil	Nova Viçosa - BA	-39.372	-17.8934	Passion fruit	1
Brazil	Palmeiras - BA	-41.5773	-12.5101	Passion fruit	1
Brazil	Paramirim - BA	-42.2407	-13.4424	Passion fruit	1
Brazil	Piraí do Norte - BA	-39.3745	-13.7612	Passion fruit	1
Brazil	Planaltino - BA	-40.3684	-13.2566	Passion fruit	1
Brazil	Planalto - BA	-40.4846	-14.6702	Passion fruit	1
Brazil	Poções - BA	-40.3651	-14.5223	Passion fruit	1
Brazil	Pojuca - BA	-38.3272	-12.4293	Passion fruit	1
Brazil	Ponto Novo - BA	-40.1354	-10.8672	Passion fruit	1
Brazil	Porto Seguro - BA	-39.0621	-16.4491	Passion fruit	1
Brazil	Prado - BA	-39.2292	-17.3296	Passion fruit	1
Brazil	Presidente Tancredo Neves - BA	-39.4241	-13.4708	Passion fruit	1
Brazil	Rio de Contas - BA	-41.8188	-13.5886	Passion fruit	1
Brazil	Rio do Pires - BA	-42.2879	-13.1187	Passion fruit	1
Brazil	Rio Real - BA	-37.9336	-11.4849	Passion fruit	1
Brazil	Ruy Barbosa - BA	-40.5004	-12.2893	Passion fruit	1
Brazil	Santa Cruz Cabrália - BA	-39.0132	-16.3381	Passion fruit	1
Brazil	Santa Inês - BA	-39.8276	-13.2987	Passion fruit	1
Brazil	Santa Luzia - BA	-39.3325	-15.4328	Passion fruit	1
Brazil	Santo Amaro - BA	-38.709	-12.5491	Passion fruit	1
Brazil	Santo Antônio de Jesus - BA	-39.2611	-12.968	Passion fruit	1
Brazil	São Desidério - BA	-44.9741	-12.3609	Passion fruit	1
Brazil	São Felipe - BA	-39.084	-12.8451	Passion fruit	1
Brazil	São Gabriel - BA	-41.8743	-11.2267	Passion fruit	1
Brazil	São Sebastião do Passé - BA	-38.4953	-12.5127	Passion fruit	1
Brazil	Sapeaçu - BA	-39.1948	-12.7352	Passion fruit	1
Brazil	Sátiro Dias - BA	-38.5913	-11.6008	Passion fruit	1
Brazil	Seabra - BA	-41.7682	-12.4188	Passion fruit	1
Brazil	Sebastião Laranjeiras - BA	-42.9441	-14.5748	Passion fruit	1
Brazil	Senhor do Bonfim - BA	-40.19	-10.4568	Passion fruit	1
Brazil	Sento Sé - BA	-41.891	-9.74038	Passion fruit	1
Brazil	Serrinha - BA	-39.0081	-11.6595	Passion fruit	1
Brazil	Sítio do Mato - BA	-43.4664	-13.0858	Passion fruit	1
Brazil	Sobradinho - BA	-40.7916	-9.47081	Passion fruit	1
Brazil	Souto Soares - BA	-41.6442	-12.0926	Passion fruit	1
Brazil	Tanhaçu - BA	-41.2543	-14.0255	Passion fruit	1
Brazil	Taperoá - BA	-39.1006	-13.531	Passion fruit	1
Brazil	Teixeira de Freitas - BA	-39.7445	-17.5377	Passion fruit	1
Brazil	Teodoro Sampaio - BA	-38.6419	-12.3014	Passion fruit	1
Brazil	Teolândia - BA	-39.4894	-13.6011	Passion fruit	1
Brazil	Tucano - BA	-38.7859	-10.9643	Passion fruit	1
Brazil	Ubaíra - BA	-39.662	-13.2681	Passion fruit	1
Brazil	Ubatã - BA	-39.5227	-14.2115	Passion fruit	1
Brazil	Una - BA	-39.0747	-15.2942	Passion fruit	1
Brazil	Uruçuca - BA	-39.2838	-14.592	Passion fruit	1
Brazil	Utinga - BA	-41.0958	-12.0833	Passion fruit	1
Brazil	Valença - BA	-39.0724	-13.3703	Passion fruit	1
Brazil	Várzea da Roça - BA	-40.1406	-11.599	Passion fruit	1
Brazil	Varzedo - BA	-39.3935	-12.9753	Passion fruit	1
Brazil	Vereda - BA	-40.0845	-17.2239	Passion fruit	1
Brazil	Vitória da Conquista - BA	-40.8398	-14.848	Passion fruit	1
Brazil	Wagner - BA	-41.1696	-12.2843	Passion fruit	1
Brazil	Wenceslau Guimarães - BA	-39.4797	-13.6886	Passion fruit	1
Brazil	Abaiara - CE	-39.0476	-7.35698	Passion fruit	1
Brazil	Acaraú - CE	-40.1182	-2.88531	Passion fruit	1
Brazil	Aracati - CE	-37.7728	-4.56707	Passion fruit	1
Brazil	Aratuba - CE	-39.0476	-4.41693	Passion fruit	1
Brazil	Assaré - CE	-39.8713	-6.87261	Passion fruit	1
Brazil	Barbalha - CE	-39.3023	-7.30717	Passion fruit	1
Brazil	Bela Cruz - CE	-40.1668	-3.05511	Passion fruit	1
Brazil	Brejo Santo - CE	-38.9855	-7.49164	Passion fruit	1
Brazil	Canindé - CE	-39.3103	-4.35534	Passion fruit	1
Brazil	Capistrano - CE	-38.9018	-4.4599	Passion fruit	1
Brazil	Caririaçu - CE	-39.2844	-7.04153	Passion fruit	1
Brazil	Carnaubal - CE	-40.9356	-4.16399	Passion fruit	1
Brazil	Cedro - CE	-39.0597	-6.60496	Passion fruit	1
Brazil	Crato - CE	-39.4084	-7.23175	Passion fruit	1
Brazil	Croatá - CE	-40.9091	-4.41406	Passion fruit	1
Brazil	Frecheirinha - CE	-40.8214	-3.76061	Passion fruit	1
Brazil	General Sampaio - CE	-39.4535	-4.05104	Passion fruit	1
Brazil	Guaiúba - CE	-38.6344	-4.04024	Passion fruit	1
Brazil	Guaraciaba do Norte - CE	-40.7526	-4.16245	Passion fruit	1
Brazil	Guaramiranga - CE	-38.9406	-4.26205	Passion fruit	1
Brazil	Ibiapina - CE	-40.8939	-3.93613	Passion fruit	1
Brazil	Icapuí - CE	-37.3536	-4.71555	Passion fruit	1
Brazil	Icó - CE	-38.8631	-6.40303	Passion fruit	1
Brazil	Iguatu - CE	-39.2999	-6.36055	Passion fruit	1
Brazil	Ipu - CE	-40.7187	-4.31343	Passion fruit	1
Brazil	Ipueiras - CE	-40.7157	-4.54379	Passion fruit	1
Brazil	Itaitinga - CE	-38.5264	-3.97046	Passion fruit	1
Brazil	Jardim - CE	-39.2842	-7.58554	Passion fruit	1
Brazil	Jati - CE	-39.0051	-7.69274	Passion fruit	1
Brazil	Juazeiro do Norte - CE	-39.317	-7.21077	Passion fruit	1
Brazil	Lavras da Mangabeira - CE	-38.9673	-6.75475	Passion fruit	1
Brazil	Maracanaú - CE	-38.6244	-3.87696	Passion fruit	1
Brazil	Maranguape - CE	-38.6859	-3.89187	Passion fruit	1
Brazil	Marco - CE	-40.1516	-3.12071	Passion fruit	1
Brazil	Mauriti - CE	-38.7728	-7.3874	Passion fruit	1
Brazil	Meruoca - CE	-40.4509	-3.53901	Passion fruit	1
Brazil	Milagres - CE	-38.9432	-7.31043	Passion fruit	1
Brazil	Missão Velha - CE	-39.1452	-7.24323	Passion fruit	1
Brazil	Mulungu - CE	-38.9931	-4.29953	Passion fruit	1
Brazil	Pacatuba - CE	-38.6183	-3.98612	Passion fruit	1
Brazil	Pacoti - CE	-38.9259	-4.22477	Passion fruit	1
Brazil	Palmácia - CE	-38.845	-4.14898	Passion fruit	1
Brazil	Paracuru - CE	-39.0296	-3.41164	Passion fruit	1
Brazil	Penaforte - CE	-39.0741	-7.82991	Passion fruit	1
Brazil	Pires Ferreira - CE	-40.6465	-4.24215	Passion fruit	1
Brazil	Porteiras - CE	-39.1153	-7.53575	Passion fruit	1
Brazil	Redenção - CE	-38.7296	-4.22296	Passion fruit	1
Brazil	Reriutaba - CE	-40.5846	-4.14157	Passion fruit	1
Brazil	Russas - CE	-37.9754	-4.93974	Passion fruit	1
Brazil	Santana do Cariri - CE	-39.738	-7.1809	Passion fruit	1
Brazil	São Benedito - CE	-40.8645	-4.04473	Passion fruit	1
Brazil	Tianguá - CE	-40.9917	-3.72267	Passion fruit	1
Brazil	Ubajara - CE	-40.9071	-3.84849	Passion fruit	1
Brazil	Viçosa do Ceará - CE	-41.0916	-3.56601	Passion fruit	1
Brazil	Brasília - DF	-47.8879	-15.7941	Passion fruit	1
Brazil	Afonso Cláudio - ES	-41.1255	-20.077	Passion fruit	1
Brazil	Água Doce do Norte - ES	-40.9765	-18.5455	Passion fruit	1
Brazil	Alegre - ES	-41.5365	-20.7633	Passion fruit	1
Brazil	Alfredo Chaves - ES	-40.76	-20.6303	Passion fruit	1
Brazil	Anchieta - ES	-40.6477	-20.8056	Passion fruit	1
Brazil	Aracruz - ES	-40.2762	-19.8233	Passion fruit	1
Brazil	Boa Esperança - ES	-40.303	-18.5387	Passion fruit	1
Brazil	Colatina - ES	-40.6303	-19.5363	Passion fruit	1
Brazil	Conceição da Barra - ES	-39.7275	-18.5985	Passion fruit	1
Brazil	Domingos Martins - ES	-40.6594	-20.3642	Passion fruit	1
Brazil	Governador Lindenberg - ES	-40.4578	-19.2528	Passion fruit	1
Brazil	Guarapari - ES	-40.495	-20.666	Passion fruit	1
Brazil	Iconha - ES	-40.8112	-20.7971	Passion fruit	1
Brazil	Itapemirim - ES	-40.8362	-21.0111	Passion fruit	1
Brazil	Itarana - ES	-40.8798	-19.8724	Passion fruit	1
Brazil	Jaguaré - ES	-40.0861	-18.9004	Passion fruit	1
Brazil	Laranja da Terra - ES	-41.0552	-19.8987	Passion fruit	1
Brazil	Linhares - ES	-40.0653	-19.3981	Passion fruit	1
Brazil	Mantenópolis - ES	-41.1177	-18.8612	Passion fruit	1
Brazil	Marataízes - ES	-40.8302	-21.043	Passion fruit	1
Brazil	Marechal Floriano - ES	-40.6804	-20.4267	Passion fruit	1
Brazil	Montanha - ES	-40.3634	-18.1269	Passion fruit	1
Brazil	Mucurici - ES	-40.5179	-18.0972	Passion fruit	1
Brazil	Muqui - ES	-41.3462	-20.9537	Passion fruit	1
Brazil	Nova Venécia - ES	-40.4016	-18.7129	Passion fruit	1
Brazil	Pedro Canário - ES	-39.9549	-18.2972	Passion fruit	1
Brazil	Pinheiros - ES	-40.2177	-18.4133	Passion fruit	1
Brazil	Piúma - ES	-40.728	-20.8376	Passion fruit	1
Brazil	Presidente Kennedy - ES	-41.0519	-21.1001	Passion fruit	1
Brazil	Rio Bananal - ES	-40.3225	-19.2771	Passion fruit	1
Brazil	Rio Novo do Sul - ES	-40.9362	-20.8646	Passion fruit	1
Brazil	Santa Maria de Jetibá - ES	-40.7416	-20.0288	Passion fruit	1
Brazil	São Domingos do Norte - ES	-40.6219	-19.1482	Passion fruit	1
Brazil	São Mateus - ES	-39.8582	-18.7185	Passion fruit	1
Brazil	Sooretama - ES	-40.0965	-19.1919	Passion fruit	1
Brazil	Vila Pavão - ES	-40.6024	-18.6208	Passion fruit	1
Brazil	Vila Valério - ES	-40.3906	-18.9936	Passion fruit	1
Brazil	Águas Lindas de Goiás - GO	-48.2834	-15.7379	Passion fruit	1
Brazil	Alexânia - GO	-48.5096	-16.0862	Passion fruit	1
Brazil	Anápolis - GO	-48.9572	-16.3288	Passion fruit	1
Brazil	Bela Vista de Goiás - GO	-48.9524	-16.9731	Passion fruit	1
Brazil	Campo Alegre de Goiás - GO	-47.7782	-17.6406	Passion fruit	1
Brazil	Carmo do Rio Verde - GO	-49.7029	-15.3577	Passion fruit	1
Brazil	Corumbá de Goiás - GO	-48.8103	-15.9279	Passion fruit	1
Brazil	Faina - GO	-50.3687	-15.4429	Passion fruit	1
Brazil	Guaraíta - GO	-50.0318	-15.6294	Passion fruit	1
Brazil	Itapuranga - GO	-49.9445	-15.5623	Passion fruit	1
Brazil	Luziânia - GO	-47.9557	-16.2585	Passion fruit	1
Brazil	Santa Isabel - GO	-49.4282	-15.3024	Passion fruit	1
Brazil	São Domingos - GO	-46.3151	-13.402	Passion fruit	1
Brazil	São Patrício - GO	-49.8163	-15.3525	Passion fruit	1
Brazil	Silvânia - GO	-48.6106	-16.6646	Passion fruit	1
Brazil	Trindade - GO	-49.4891	-16.6553	Passion fruit	1
Brazil	Buritirana - MA	-47.0172	-5.58892	Passion fruit	1
Brazil	Davinópolis - MA	-47.405	-5.53446	Passion fruit	1
Brazil	Imperatriz - MA	-47.4798	-5.52652	Passion fruit	1
Brazil	Porto Franco - MA	-47.3822	-6.35418	Passion fruit	1
Brazil	São Luís - MA	-44.2979	-2.53189	Passion fruit	1
Brazil	Senador La Rocque - MA	-47.2892	-5.44183	Passion fruit	1
Brazil	Vila Nova dos Martírios - MA	-48.1389	-5.18351	Passion fruit	1
Brazil	Alta Floresta - MT	-56.0916	-9.87172	Passion fruit	1
Brazil	Araguainha - MT	-53.0356	-16.8575	Passion fruit	1
Brazil	Aripuanã - MT	-59.4486	-10.1725	Passion fruit	1
Brazil	Brasnorte - MT	-58.0027	-12.1249	Passion fruit	1
Brazil	Campo Verde - MT	-55.1717	-15.5537	Passion fruit	1
Brazil	Carlinda - MT	-55.8216	-9.96667	Passion fruit	1
Brazil	Cláudia - MT	-54.8742	-11.5053	Passion fruit	1
Brazil	Colniza - MT	-59.2189	-9.4579	Passion fruit	1
Brazil	Comodoro - MT	-59.7904	-13.6606	Passion fruit	1
Brazil	Cotriguaçu - MT	-58.6069	-9.88625	Passion fruit	1
Brazil	Diamantino - MT	-56.4336	-14.4013	Passion fruit	1
Brazil	Guarantã do Norte - MT	-54.9161	-9.95407	Passion fruit	1
Brazil	Itanhangá - MT	-56.6493	-12.2348	Passion fruit	1
Brazil	Juína - MT	-58.7622	-11.422	Passion fruit	1
Brazil	Juruena - MT	-58.4963	-10.3291	Passion fruit	1
Brazil	Marcelândia - MT	-54.5193	-11.0806	Passion fruit	1
Brazil	Matupá - MT	-54.9318	-10.1721	Passion fruit	1
Brazil	Nova Brasilândia - MT	-54.9719	-14.9255	Passion fruit	1
Brazil	Nova Mutum - MT	-56.11	-13.8327	Passion fruit	1
Brazil	Nova Ubiratã - MT	-55.2732	-13.0338	Passion fruit	1
Brazil	Novo Mundo - MT	-55.172	-9.97711	Passion fruit	1
Brazil	Novo Horizonte do Norte - MT	-57.3175	-11.3876	Passion fruit	1
Brazil	Paranaíta - MT	-56.4789	-9.66966	Passion fruit	1
Brazil	Peixoto de Azevedo - MT	-54.9923	-10.2448	Passion fruit	1
Brazil	Porto dos Gaúchos - MT	-57.4083	-11.5338	Passion fruit	1
Brazil	Poxoréo - MT	-54.4007	-15.8181	Passion fruit	1
Brazil	Santo Afonso - MT	-57.0005	-14.4908	Passion fruit	1
Brazil	Rosário Oeste - MT	-56.4283	-14.8264	Passion fruit	1
Brazil	Santo Antônio do Leverger - MT	-56.0942	-15.8692	Passion fruit	1
Brazil	Sinop - MT	-55.5009	-11.858	Passion fruit	1
Brazil	Sorriso - MT	-55.7259	-12.5518	Passion fruit	1
Brazil	Tabaporã - MT	-56.8248	-11.3075	Passion fruit	1
Brazil	Tangará da Serra - MT	-57.4913	-14.6238	Passion fruit	1
Brazil	Tapurah - MT	-56.5195	-12.7321	Passion fruit	1
Brazil	Terra Nova do Norte - MT	-55.1159	-10.5971	Passion fruit	1
Brazil	Tesouro - MT	-53.5558	-16.0752	Passion fruit	1
Brazil	Nova Guarita - MT	-55.4031	-10.3088	Passion fruit	1
Brazil	Nova Marilândia - MT	-56.9732	-14.3625	Passion fruit	1
Brazil	Nova Monte Verde - MT	-57.4724	-9.97262	Passion fruit	1
Brazil	Batayporã - MS	-53.2748	-22.2959	Passion fruit	1
Brazil	Bonito - MS	-56.4929	-21.1243	Passion fruit	1
Brazil	Ivinhema - MS	-53.827	-22.3016	Passion fruit	1
Brazil	Jaraguari - MS	-54.4407	-20.1037	Passion fruit	1
Brazil	Nova Alvorada do Sul - MS	-54.3828	-21.4666	Passion fruit	1
Brazil	Ponta Porã - MS	-57.8885	-21.7073	Passion fruit	1
Brazil	Ribas do Rio Pardo - MS	-54.5422	-21.8012	Passion fruit	1
Brazil	Sidrolândia - MS	-54.7549	-17.5814	Passion fruit	1
Brazil	Abadia dos Dourados - MG	-47.3968	-18.4876	Passion fruit	1
Brazil	Abaeté - MG	-45.4462	-19.1559	Passion fruit	1
Brazil	Águas Vermelhas - MG	-41.4588	-15.7453	Passion fruit	1
Brazil	Aimorés - MG	-41.0733	-19.4919	Passion fruit	1
Brazil	Alfenas - MG	-45.9489	-21.4282	Passion fruit	1
Brazil	Amparo do Serra - MG	-42.8072	-20.5101	Passion fruit	1
Brazil	Cachoeira de Pajeú - MG	-41.4964	-15.9652	Passion fruit	1
Brazil	Araguari - MG	-48.1916	-18.6483	Passion fruit	1
Brazil	Araxá - MG	-46.94	-19.5913	Passion fruit	1
Brazil	Astolfo Dutra - MG	-42.8596	-21.3112	Passion fruit	1
Brazil	Augusto de Lima - MG	-44.2752	-18.1125	Passion fruit	1
Brazil	Baldim - MG	-43.957	-19.2864	Passion fruit	1
Brazil	Bambuí - MG	-45.979	-20.0119	Passion fruit	1
Brazil	Barbacena - MG	-43.7762	-21.2249	Passion fruit	1
Brazil	Belmiro Braga - MG	-43.4157	-21.9501	Passion fruit	1
Brazil	Belo Vale - MG	-44.0285	-20.4067	Passion fruit	1
Brazil	Biquinhas - MG	-45.5046	-18.7847	Passion fruit	1
Brazil	Bocaina de Minas - MG	-44.3973	-22.1696	Passion fruit	1
Brazil	Bocaiúva - MG	-43.8144	-17.1121	Passion fruit	1
Brazil	Bom Despacho - MG	-45.2541	-19.7376	Passion fruit	1
Brazil	Bom Jesus do Amparo - MG	-43.4735	-19.7041	Passion fruit	1
Brazil	Bonfim - MG	-44.2329	-20.3255	Passion fruit	1
Brazil	Bonfinópolis de Minas - MG	-45.9883	-16.5708	Passion fruit	1
Brazil	Borda da Mata - MG	-46.1672	-22.2724	Passion fruit	1
Brazil	Botumirim - MG	-43.0104	-16.8629	Passion fruit	1
Brazil	Brazópolis - MG	-45.6153	-22.4731	Passion fruit	1
Brazil	Brumadinho - MG	-44.2002	-20.1442	Passion fruit	1
Brazil	Bueno Brandão - MG	-46.3534	-22.4362	Passion fruit	1
Brazil	Cabo Verde - MG	-46.4	-21.4693	Passion fruit	1
Brazil	Cajuri - MG	-42.7939	-20.7889	Passion fruit	1
Brazil	Cambuí - MG	-46.058	-22.6111	Passion fruit	1
Brazil	Campanário - MG	-41.7301	-18.2411	Passion fruit	1
Brazil	Campanha - MG	-45.3984	-21.8354	Passion fruit	1
Brazil	Campo Belo - MG	-45.2759	-20.8953	Passion fruit	1
Brazil	Canaã - MG	-42.613	-20.6874	Passion fruit	1
Brazil	Capitão Enéas - MG	-43.7054	-16.3209	Passion fruit	1
Brazil	Carandaí - MG	-43.8055	-20.9544	Passion fruit	1
Brazil	Caratinga - MG	-42.1437	-19.7896	Passion fruit	1
Brazil	Careaçu - MG	-45.6877	-22.0381	Passion fruit	1
Brazil	Carmo do Paranaíba - MG	-46.3143	-18.9973	Passion fruit	1
Brazil	Carmópolis de Minas - MG	-44.6325	-20.5396	Passion fruit	1
Brazil	Cascalho Rico - MG	-47.876	-18.5786	Passion fruit	1
Brazil	Cataguases - MG	-42.6921	-21.3893	Passion fruit	1
Brazil	Cedro do Abaeté - MG	-45.7122	-19.1472	Passion fruit	1
Brazil	Claro dos Poções - MG	-44.2087	-17.0777	Passion fruit	1
Brazil	Coimbra - MG	-42.8059	-20.8587	Passion fruit	1
Brazil	Corinto - MG	-44.4562	-18.3635	Passion fruit	1
Brazil	Coromandel - MG	-47.2015	-18.4738	Passion fruit	1
Brazil	Coronel Xavier Chaves - MG	-44.2286	-21.0246	Passion fruit	1
Brazil	Córrego Danta - MG	-45.8985	-19.8264	Passion fruit	1
Brazil	Córrego Fundo - MG	-45.5534	-20.4555	Passion fruit	1
Brazil	Cruzeiro da Fortaleza - MG	-46.6734	-18.9386	Passion fruit	1
Brazil	Cuparaque - MG	-41.1031	-18.9666	Passion fruit	1
Brazil	Datas - MG	-43.6567	-18.4533	Passion fruit	1
Brazil	Diamantina - MG	-43.5945	-18.2421	Passion fruit	1
Brazil	Divinópolis - MG	-44.8939	-20.1421	Passion fruit	1
Brazil	Divisa Alegre - MG	-41.34	-15.7239	Passion fruit	1
Brazil	Dom Cavati - MG	-42.1103	-19.3792	Passion fruit	1
Brazil	Douradoquara - MG	-47.612	-18.4338	Passion fruit	1
Brazil	Engenheiro Caldas - MG	-42.0498	-19.1981	Passion fruit	1
Brazil	Ervália - MG	-42.6594	-20.8335	Passion fruit	1
Brazil	Espinosa - MG	-42.813	-14.9253	Passion fruit	1
Brazil	Estrela Dalva - MG	-42.4584	-21.7423	Passion fruit	1
Brazil	Estrela do Sul - MG	-47.689	-18.7413	Passion fruit	1
Brazil	Felício dos Santos - MG	-43.2452	-18.0776	Passion fruit	1
Brazil	Francisco Sá - MG	-43.4887	-16.4757	Passion fruit	1
Brazil	Frei Gaspar - MG	-41.4294	-18.0712	Passion fruit	1
Brazil	Gameleiras - MG	-43.1195	-15.0768	Passion fruit	1
Brazil	Glaucilândia - MG	-43.6964	-16.8502	Passion fruit	1
Brazil	Gouveia - MG	-43.734	-18.443	Passion fruit	1
Brazil	Guaraciaba - MG	-43.0113	-20.5717	Passion fruit	1
Brazil	Guarani - MG	-43.0465	-21.3627	Passion fruit	1
Brazil	Guidoval - MG	-42.8008	-21.1442	Passion fruit	1
Brazil	Guimarânia - MG	-46.7973	-18.838	Passion fruit	1
Brazil	Guiricema - MG	-42.7188	-21.0107	Passion fruit	1
Brazil	Ibiá - MG	-46.5386	-19.4751	Passion fruit	1
Brazil	Igarapé - MG	-44.3012	-20.0699	Passion fruit	1
Brazil	Imbé de Minas - MG	-41.9625	-19.5959	Passion fruit	1
Brazil	Indaiabira - MG	-42.2036	-15.4924	Passion fruit	1
Brazil	Indianópolis - MG	-47.918	-19.0425	Passion fruit	1
Brazil	Inhapim - MG	-42.1219	-19.5501	Passion fruit	1
Brazil	Iraí de Minas - MG	-47.463	-18.9819	Passion fruit	1
Brazil	Itaguara - MG	-44.4868	-20.3907	Passion fruit	1
Brazil	Itaipé - MG	-41.6732	-17.4042	Passion fruit	1
Brazil	Itajubá - MG	-45.4646	-22.4306	Passion fruit	1
Brazil	Itamarandiba - MG	-42.8492	-17.8585	Passion fruit	1
Brazil	Itapecerica - MG	-45.1247	-20.4729	Passion fruit	1
Brazil	Itutinga - MG	-44.6588	-21.2961	Passion fruit	1
Brazil	Jaboticatubas - MG	-43.7473	-19.5223	Passion fruit	1
Brazil	Jacuí - MG	-46.742	-21.0176	Passion fruit	1
Brazil	Jaíba - MG	-43.6703	-15.3429	Passion fruit	1
Brazil	Janaúba - MG	-43.3077	-15.799	Passion fruit	1
Brazil	Jequitibá - MG	-44.0281	-19.2377	Passion fruit	1
Brazil	Jequitinhonha - MG	-41.0071	-16.4418	Passion fruit	1
Brazil	João Pinheiro - MG	-46.1755	-17.7418	Passion fruit	1
Brazil	Josenópolis - MG	-42.5131	-16.5445	Passion fruit	1
Brazil	Juramento - MG	-43.5902	-16.8513	Passion fruit	1
Brazil	Lagoa Dourada - MG	-44.0711	-20.9186	Passion fruit	1
Brazil	Lagoa Formosa - MG	-46.4065	-18.7756	Passion fruit	1
Brazil	Lajinha - MG	-41.6453	-20.1642	Passion fruit	1
Brazil	Lassance - MG	-44.5794	-17.8951	Passion fruit	1
Brazil	Machado - MG	-45.9218	-21.6783	Passion fruit	1
Brazil	Manhuaçu - MG	-42.0339	-20.2587	Passion fruit	1
Brazil	Mantena - MG	-40.9785	-18.7807	Passion fruit	1
Brazil	Martinho Campos - MG	-45.2386	-19.3297	Passion fruit	1
Brazil	Mata Verde - MG	-40.7385	-15.6877	Passion fruit	1
Brazil	Mateus Leme - MG	-44.429	-19.9909	Passion fruit	1
Brazil	Matias Cardoso - MG	-43.9178	-14.8503	Passion fruit	1
Brazil	Mato Verde - MG	-42.8665	-15.3973	Passion fruit	1
Brazil	Matutina - MG	-45.9835	-19.2266	Passion fruit	1
Brazil	Medina - MG	-41.4763	-16.2248	Passion fruit	1
Brazil	Miraí - MG	-42.616	-21.194	Passion fruit	1
Brazil	Moema - MG	-45.4253	-19.8387	Passion fruit	1
Brazil	Monjolos - MG	-44.1193	-18.3237	Passion fruit	1
Brazil	Monsenhor Paulo - MG	-45.5451	-21.7618	Passion fruit	1
Brazil	Monte Alegre de Minas - MG	-48.8771	-18.8692	Passion fruit	1
Brazil	Monte Carmelo - MG	-47.496	-18.729	Passion fruit	1
Brazil	Montes Claros - MG	-43.8654	-16.7227	Passion fruit	1
Brazil	Nazareno - MG	-44.6172	-21.2177	Passion fruit	1
Brazil	Nova Módica - MG	-41.5013	-18.4416	Passion fruit	1
Brazil	Nova Ponte - MG	-47.6706	-19.1689	Passion fruit	1
Brazil	Nova Porteirinha - MG	-43.3025	-15.8022	Passion fruit	1
Brazil	Oliveira - MG	-44.8264	-20.6975	Passion fruit	1
Brazil	Onça de Pitangui - MG	-44.8084	-19.7455	Passion fruit	1
Brazil	Paineiras - MG	-45.5388	-18.9022	Passion fruit	1
Brazil	Pains - MG	-45.6608	-20.3709	Passion fruit	1
Brazil	Papagaios - MG	-44.7447	-19.4555	Passion fruit	1
Brazil	Pará de Minas - MG	-44.6054	-19.8647	Passion fruit	1
Brazil	Paraguaçu - MG	-45.7327	-21.5473	Passion fruit	1
Brazil	Paraopeba - MG	-44.4031	-19.2814	Passion fruit	1
Brazil	Passa Tempo - MG	-44.4934	-20.6524	Passion fruit	1
Brazil	Patis - MG	-44.0827	-16.0793	Passion fruit	1
Brazil	Patos de Minas - MG	-46.5159	-18.5926	Passion fruit	1
Brazil	Patrocínio - MG	-46.9974	-18.9408	Passion fruit	1
Brazil	Paula Cândido - MG	-42.9832	-20.8702	Passion fruit	1
Brazil	Pedra Azul - MG	-41.2818	-16.0059	Passion fruit	1
Brazil	Pedrinópolis - MG	-47.4606	-19.2277	Passion fruit	1
Brazil	Perdizes - MG	-47.292	-19.3387	Passion fruit	1
Brazil	Perdões - MG	-45.0931	-21.0945	Passion fruit	1
Brazil	Piedade de Caratinga - MG	-42.0743	-19.7592	Passion fruit	1
Brazil	Piedade dos Gerais - MG	-44.2279	-20.461	Passion fruit	1
Brazil	Piracema - MG	-44.4785	-20.509	Passion fruit	1
Brazil	Piranguinho - MG	-45.5347	-22.4119	Passion fruit	1
Brazil	Pirapora - MG	-44.9511	-17.3496	Passion fruit	1
Brazil	Piraúba - MG	-43.0181	-21.2766	Passion fruit	1
Brazil	Pocrane - MG	-41.629	-19.6201	Passion fruit	1
Brazil	Pompéu - MG	-45.0019	-19.221	Passion fruit	1
Brazil	Porteirinha - MG	-43.0285	-15.7468	Passion fruit	1
Brazil	Poté - MG	-41.7884	-17.8014	Passion fruit	1
Brazil	Pouso Alegre - MG	-45.9371	-22.2303	Passion fruit	1
Brazil	Prata - MG	-48.9239	-19.3082	Passion fruit	1
Brazil	Presidente Olegário - MG	-46.4178	-18.4147	Passion fruit	1
Brazil	Ressaquinha - MG	-43.7587	-21.0553	Passion fruit	1
Brazil	Rio Novo - MG	-43.1287	-21.4833	Passion fruit	1
Brazil	Rio Paranaíba - MG	-46.2428	-19.1912	Passion fruit	1
Brazil	Rio Pomba - MG	-43.1778	-21.2722	Passion fruit	1
Brazil	Rodeiro - MG	-42.8687	-21.2007	Passion fruit	1
Brazil	Romaria - MG	-47.5817	-18.8835	Passion fruit	1
Brazil	Sacramento - MG	-47.4366	-19.8636	Passion fruit	1
Brazil	Santa Bárbara do Leste - MG	-42.1408	-19.9758	Passion fruit	1
Brazil	Santa Bárbara do Tugúrio - MG	-43.559	-21.2462	Passion fruit	1
Brazil	Santa Helena de Minas - MG	-40.6863	-16.9363	Passion fruit	1
Brazil	Santa Juliana - MG	-47.5271	-19.3113	Passion fruit	1
Brazil	Santana de Pirapama - MG	-44.0381	-19.0069	Passion fruit	1
Brazil	Santana do Jacaré - MG	-45.1281	-20.9017	Passion fruit	1
Brazil	Santana do Manhuaçu - MG	-41.9235	-20.1086	Passion fruit	1
Brazil	Santa Rosa da Serra - MG	-45.9707	-19.5326	Passion fruit	1
Brazil	Santo Antônio do Amparo - MG	-44.9187	-20.9462	Passion fruit	1
Brazil	Santo Antônio do Aventureiro - MG	-42.8116	-21.7558	Passion fruit	1
Brazil	São Domingos das Dores - MG	-42.0095	-19.5295	Passion fruit	1
Brazil	São Félix de Minas - MG	-41.4903	-18.5861	Passion fruit	1
Brazil	São Gonçalo do Abaeté - MG	-45.8342	-18.3411	Passion fruit	1
Brazil	São Gonçalo do Sapucaí - MG	-45.5946	-21.8919	Passion fruit	1
Brazil	São Gotardo - MG	-46.0531	-19.3127	Passion fruit	1
Brazil	São João da Lagoa - MG	-44.3491	-16.8521	Passion fruit	1
Brazil	São João da Ponte - MG	-44.009	-15.9245	Passion fruit	1
Brazil	São João del Rei - MG	-44.261	-21.1355	Passion fruit	1
Brazil	São João do Oriente - MG	-42.1565	-19.3377	Passion fruit	1
Brazil	São João Nepomuceno - MG	-43.0113	-21.5357	Passion fruit	1
Brazil	São Joaquim de Bicas - MG	-44.2663	-20.0635	Passion fruit	1
Brazil	São José do Divino - MG	-41.3912	-18.4833	Passion fruit	1
Brazil	São Miguel do Anta - MG	-42.7209	-20.7059	Passion fruit	1
Brazil	São Sebastião da Vargem Alegre - MG	-42.6387	-21.0738	Passion fruit	1
Brazil	São Sebastião do Rio Preto - MG	-43.1747	-19.2858	Passion fruit	1
Brazil	São Vicente de Minas - MG	-44.4547	-21.6975	Passion fruit	1
Brazil	Senhora dos Remédios - MG	-43.5864	-21.0331	Passion fruit	1
Brazil	Serra do Salitre - MG	-46.6921	-19.1118	Passion fruit	1
Brazil	Simonésia - MG	-42.0039	-20.122	Passion fruit	1
Brazil	Taiobeiras - MG	-42.2279	-15.8115	Passion fruit	1
Brazil	Tapiraí - MG	-46.0186	-19.8858	Passion fruit	1
Brazil	Tarumirim - MG	-42.0077	-19.2815	Passion fruit	1
Brazil	Tiros - MG	-45.9635	-19.0039	Passion fruit	1
Brazil	Tocantins - MG	-43.0187	-21.1756	Passion fruit	1
Brazil	Tombos - MG	-42.0147	-20.9026	Passion fruit	1
Brazil	Três Marias - MG	-45.2257	-18.2059	Passion fruit	1
Brazil	Turmalina - MG	-42.7304	-17.2864	Passion fruit	1
Brazil	Ubá - MG	-42.9368	-21.1186	Passion fruit	1
Brazil	Ubaporanga - MG	-42.1092	-19.6414	Passion fruit	1
Brazil	Uberaba - MG	-47.9836	-19.7135	Passion fruit	1
Brazil	Uberlândia - MG	-48.2779	-18.919	Passion fruit	1
Brazil	Unaí - MG	-46.9	-16.359	Passion fruit	1
Brazil	Uruana de Minas - MG	-46.2562	-16.06	Passion fruit	1
Brazil	Urucânia - MG	-42.7412	-20.3509	Passion fruit	1
Brazil	Vargem Alegre - MG	-42.2998	-19.6007	Passion fruit	1
Brazil	Varjão de Minas - MG	-46.0335	-18.3837	Passion fruit	1
Brazil	Várzea da Palma - MG	-44.7304	-17.5976	Passion fruit	1
Brazil	Veríssimo - MG	-48.3037	-19.6694	Passion fruit	1
Brazil	Viçosa - MG	-42.8795	-20.7521	Passion fruit	1
Brazil	Virginópolis - MG	-42.7148	-18.8251	Passion fruit	1
Brazil	Visconde do Rio Branco - MG	-42.8394	-21.012	Passion fruit	1
Brazil	Abaetetuba - PA	-48.8844	-1.72347	Passion fruit	1
Brazil	Abel Figueiredo - PA	-48.3968	-4.95139	Passion fruit	1
Brazil	Acará - PA	-48.2005	-1.96344	Passion fruit	1
Brazil	Alenquer - PA	-54.7409	-1.9514	Passion fruit	1
Brazil	Almeirim - PA	-52.5768	-1.52734	Passion fruit	1
Brazil	Altamira - PA	-52.2144	-3.20566	Passion fruit	1
Brazil	Anapu - PA	-51.2016	-3.4761	Passion fruit	1
Brazil	Aurora do Pará - PA	-47.5562	-2.12938	Passion fruit	1
Brazil	Aveiro - PA	-55.3307	-3.6056	Passion fruit	1
Brazil	Barcarena - PA	-48.6271	-1.50577	Passion fruit	1
Brazil	Breu Branco - PA	-49.5699	-3.77814	Passion fruit	1
Brazil	Canaã dos Carajás - PA	-49.849	-6.5322	Passion fruit	1
Brazil	Capitão Poço - PA	-47.0628	-1.74619	Passion fruit	1
Brazil	Castanhal - PA	-47.9266	-1.29576	Passion fruit	1
Brazil	Concórdia do Pará - PA	-47.9499	-1.98452	Passion fruit	1
Brazil	Cumaru do Norte - PA	-50.7716	-7.81111	Passion fruit	1
Brazil	Curionópolis - PA	-49.6022	-6.09682	Passion fruit	1
Brazil	Curralinho - PA	-49.7915	-1.80942	Passion fruit	1
Brazil	Curuçá - PA	-47.8513	-0.7325	Passion fruit	1
Brazil	Faro - PA	-56.7458	-2.17298	Passion fruit	1
Brazil	Goianésia do Pará - PA	-49.101	-3.84247	Passion fruit	1
Brazil	Igarapé-Açu - PA	-47.6224	-1.12432	Passion fruit	1
Brazil	Inhangapi - PA	-47.9134	-1.42658	Passion fruit	1
Brazil	Irituia - PA	-47.4408	-1.77147	Passion fruit	1
Brazil	Itaituba - PA	-55.99	-4.26373	Passion fruit	1
Brazil	Itupiranga - PA	-49.3244	-5.12884	Passion fruit	1
Brazil	Jacundá - PA	-49.1128	-4.44841	Passion fruit	1
Brazil	Juruti - PA	-56.095	-2.15525	Passion fruit	1
Brazil	Mãe do Rio - PA	-47.5523	-2.04771	Passion fruit	1
Brazil	Magalhães Barata - PA	-47.5992	-0.79585	Passion fruit	1
Brazil	Marabá - PA	-49.142	-5.35261	Passion fruit	1
Brazil	Maracanã - PA	-47.4553	-0.76242	Passion fruit	1
Brazil	Marapanim - PA	-47.7026	-0.71215	Passion fruit	1
Brazil	Medicilândia - PA	-52.8884	-3.44542	Passion fruit	1
Brazil	Moju - PA	-48.7672	-1.88589	Passion fruit	1
Brazil	Mojuí dos Campos - PA	-54.6425	-2.68151	Passion fruit	1
Brazil	Monte Alegre - PA	-54.0734	-2.00333	Passion fruit	1
Brazil	Nova Timboteua - PA	-47.3932	-1.20414	Passion fruit	1
Brazil	Novo Progresso - PA	-55.4199	-7.03484	Passion fruit	1
Brazil	Óbidos - PA	-55.5163	-1.90924	Passion fruit	1
Brazil	Oriximiná - PA	-55.8628	-1.76375	Passion fruit	1
Brazil	Pacajá - PA	-50.6348	-3.83031	Passion fruit	1
Brazil	Paragominas - PA	-47.357	-2.99419	Passion fruit	1
Brazil	Parauapebas - PA	-49.9008	-6.07273	Passion fruit	1
Brazil	Rondon do Pará - PA	-48.07	-4.77782	Passion fruit	1
Brazil	Santa Isabel do Pará - PA	-48.1631	-1.2974	Passion fruit	1
Brazil	Santa Maria do Pará - PA	-47.5747	-1.34787	Passion fruit	1
Brazil	Santarém - PA	-54.7186	-2.43621	Passion fruit	1
Brazil	Santo Antônio do Tauá - PA	-48.1324	-1.15169	Passion fruit	1
Brazil	São Domingos do Capim - PA	-47.7748	-1.67581	Passion fruit	1
Brazil	São Francisco do Pará - PA	-47.7905	-1.17019	Passion fruit	1
Brazil	São Geraldo do Araguaia - PA	-48.5557	-6.39896	Passion fruit	1
Brazil	São João da Ponta - PA	-47.9207	-0.851	Passion fruit	1
Brazil	São João do Araguaia - PA	-48.7886	-5.359	Passion fruit	1
Brazil	Tailândia - PA	-48.9513	-2.93708	Passion fruit	1
Brazil	Terra Alta - PA	-47.9078	-1.03483	Passion fruit	1
Brazil	Terra Santa - PA	-56.4909	-2.10811	Passion fruit	1
Brazil	Tomé-Açu - PA	-48.1469	-2.41937	Passion fruit	1
Brazil	Uruará - PA	-53.737	-3.70653	Passion fruit	1
Brazil	Vigia - PA	-48.1415	-0.85553	Passion fruit	1
Brazil	Vitória do Xingu - PA	-52.0113	-2.88377	Passion fruit	1
Brazil	Alagoa Nova - PB	-35.7595	-7.0578	Passion fruit	1
Brazil	Alagoinha - PB	-35.5455	-6.94814	Passion fruit	1
Brazil	Alhandra - PB	-34.912	-7.433	Passion fruit	1
Brazil	Araçagi - PB	-35.3833	-6.8517	Passion fruit	1
Brazil	Araruna - PB	-35.736	-6.53145	Passion fruit	1
Brazil	Areia - PB	-35.7034	-6.96552	Passion fruit	1
Brazil	Aroeiras - PB	-35.7156	-7.54846	Passion fruit	1
Brazil	Baía da Traição - PB	-34.9499	-6.67953	Passion fruit	1
Brazil	Bananeiras - PB	-35.6316	-6.74964	Passion fruit	1
Brazil	Barra de São Miguel - PB	-36.3215	-7.75267	Passion fruit	1
Brazil	Boqueirão - PB	-36.1334	-7.48265	Passion fruit	1
Brazil	Caaporã - PB	-34.9179	-7.51429	Passion fruit	1
Brazil	Cabaceiras - PB	-36.2843	-7.49067	Passion fruit	1
Brazil	Cacimba de Dentro - PB	-35.7928	-6.64002	Passion fruit	1
Brazil	Capim - PB	-35.1677	-6.91084	Passion fruit	1
Brazil	Conde - PB	-34.9072	-7.26357	Passion fruit	1
Brazil	Congo - PB	-36.6615	-7.79257	Passion fruit	1
Brazil	Cruz do Espírito Santo - PB	-35.0915	-7.14134	Passion fruit	1
Brazil	Cuité - PB	-36.1532	-6.48556	Passion fruit	1
Brazil	Cuitegi - PB	-35.5257	-6.89581	Passion fruit	1
Brazil	Curral de Cima - PB	-35.2671	-6.71743	Passion fruit	1
Brazil	Esperança - PB	-35.8586	-7.02069	Passion fruit	1
Brazil	Itapororoca - PB	-35.2463	-6.82992	Passion fruit	1
Brazil	Jacaraú - PB	-35.2943	-6.61297	Passion fruit	1
Brazil	Lagoa Seca - PB	-35.8514	-7.15841	Passion fruit	1
Brazil	Lucena - PB	-34.8746	-6.89885	Passion fruit	1
Brazil	Mamanguape - PB	-35.1239	-6.83372	Passion fruit	1
Brazil	Marcação - PB	-35.0139	-6.77005	Passion fruit	1
Brazil	Mari - PB	-35.3185	-7.05638	Passion fruit	1
Brazil	Mataraca - PB	-35.0486	-6.60052	Passion fruit	1
Brazil	Matinhas - PB	-35.7709	-7.12117	Passion fruit	1
Brazil	Natuba - PB	-35.5561	-7.64098	Passion fruit	1
Brazil	Nova Floresta - PB	-36.2025	-6.45614	Passion fruit	1
Brazil	Ouro Velho - PB	-37.1544	-7.61865	Passion fruit	1
Brazil	Picuí - PB	-36.3471	-6.51014	Passion fruit	1
Brazil	Pilões - PB	-35.6155	-6.86922	Passion fruit	1
Brazil	Pitimbu - PB	-34.8139	-7.48241	Passion fruit	1
Brazil	Prata - PB	-37.0823	-7.69698	Passion fruit	1
Brazil	Riachão - PB	-35.6627	-6.54268	Passion fruit	1
Brazil	Rio Tinto - PB	-35.0789	-6.80845	Passion fruit	1
Brazil	Salgado de São Félix - PB	-35.4433	-7.35536	Passion fruit	1
Brazil	Santa Rita - PB	-34.9658	-7.13808	Passion fruit	1
Brazil	Santo André - PB	-36.631	-7.22049	Passion fruit	1
Brazil	Sapé - PB	-35.2304	-7.08711	Passion fruit	1
Brazil	Sumé - PB	-36.8803	-7.67105	Passion fruit	1
Brazil	Abatiá - PR	-50.3125	-23.3005	Passion fruit	1
Brazil	Adrianópolis - PR	-48.9918	-24.6617	Passion fruit	1
Brazil	Alto Paraná - PR	-52.3217	-23.1271	Passion fruit	1
Brazil	Anahy - PR	-53.1333	-24.6476	Passion fruit	1
Brazil	Andirá - PR	-50.2264	-23.0517	Passion fruit	1
Brazil	Antonina - PR	-48.7129	-25.4302	Passion fruit	1
Brazil	Apucarana - PR	-51.46	-23.5516	Passion fruit	1
Brazil	Arapuã - PR	-51.7913	-24.3087	Passion fruit	1
Brazil	Ariranha do Ivaí - PR	-51.5879	-24.3833	Passion fruit	1
Brazil	Assaí - PR	-50.8416	-23.3727	Passion fruit	1
Brazil	Astorga - PR	-51.6697	-23.2367	Passion fruit	1
Brazil	Atalaia - PR	-52.0557	-23.1516	Passion fruit	1
Brazil	Bandeirantes - PR	-50.3719	-23.0925	Passion fruit	1
Brazil	Barbosa Ferraz - PR	-52.0071	-24.0277	Passion fruit	1
Brazil	Barra do Jacaré - PR	-50.1877	-23.1206	Passion fruit	1
Brazil	Boa Esperança do Iguaçu - PR	-53.2172	-25.6359	Passion fruit	1
Brazil	Boa Ventura de São Roque - PR	-51.5394	-24.8785	Passion fruit	1
Brazil	Borrazópolis - PR	-51.5844	-23.9379	Passion fruit	1
Brazil	Braganey - PR	-53.1211	-24.8149	Passion fruit	1
Brazil	Cafelândia - PR	-53.3249	-24.6157	Passion fruit	1
Brazil	Cândido de Abreu - PR	-51.3326	-24.5647	Passion fruit	1
Brazil	Candói - PR	-52.0555	-25.5679	Passion fruit	1
Brazil	Capanema - PR	-53.8002	-25.683	Passion fruit	1
Brazil	Capitão Leônidas Marques - PR	-53.6172	-25.4795	Passion fruit	1
Brazil	Carlópolis - PR	-49.7187	-23.4277	Passion fruit	1
Brazil	Cascavel - PR	-53.4597	-24.9538	Passion fruit	1
Brazil	Céu Azul - PR	-53.8573	-25.1498	Passion fruit	1
Brazil	Chopinzinho - PR	-52.534	-25.8547	Passion fruit	1
Brazil	Colorado - PR	-51.9744	-22.8379	Passion fruit	1
Brazil	Congonhinhas - PR	-50.5544	-23.5469	Passion fruit	1
Brazil	Conselheiro Mairinck - PR	-50.1718	-23.6216	Passion fruit	1
Brazil	Corbélia - PR	-53.2965	-24.7996	Passion fruit	1
Brazil	Corumbataí do Sul - PR	-52.1242	-24.0974	Passion fruit	1
Brazil	Curiúva - PR	-50.4594	-24.0358	Passion fruit	1
Brazil	Dois Vizinhos - PR	-53.0548	-25.746	Passion fruit	1
Brazil	Douradina - PR	-53.2965	-23.3819	Passion fruit	1
Brazil	Fênix - PR	-51.9845	-23.9207	Passion fruit	1
Brazil	Floraí - PR	-52.303	-23.3198	Passion fruit	1
Brazil	Foz do Iguaçu - PR	-54.5871	-25.5425	Passion fruit	1
Brazil	Godoy Moreira - PR	-51.9244	-24.1929	Passion fruit	1
Brazil	Goioerê - PR	-53.0273	-24.1892	Passion fruit	1
Brazil	Guapirama - PR	-50.0426	-23.5166	Passion fruit	1
Brazil	Guaporema - PR	-52.7782	-23.343	Passion fruit	1
Brazil	Guaraniaçu - PR	-52.8696	-25.0986	Passion fruit	1
Brazil	Guarapuava - PR	-51.4634	-25.3936	Passion fruit	1
Brazil	Guaratuba - PR	-48.5757	-25.8742	Passion fruit	1
Brazil	Ibaiti - PR	-50.1907	-23.8498	Passion fruit	1
Brazil	Ibiporã - PR	-51.058	-23.2693	Passion fruit	1
Brazil	Iguatu - PR	-53.086	-24.7113	Passion fruit	1
Brazil	Imbaú - PR	-50.7493	-24.4428	Passion fruit	1
Brazil	Iretama - PR	-52.1016	-24.4211	Passion fruit	1
Brazil	Itaipulândia - PR	-54.305	-25.1385	Passion fruit	1
Brazil	Ivaiporã - PR	-51.6746	-24.2419	Passion fruit	1
Brazil	Ivaté - PR	-53.3739	-23.4096	Passion fruit	1
Brazil	Jaboti - PR	-50.0735	-23.7357	Passion fruit	1
Brazil	Jacarezinho - PR	-49.9786	-23.1601	Passion fruit	1
Brazil	Japira - PR	-50.1386	-23.8075	Passion fruit	1
Brazil	Jataizinho - PR	-50.974	-23.2573	Passion fruit	1
Brazil	Jesuítas - PR	-53.3881	-24.3773	Passion fruit	1
Brazil	Joaquim Távora - PR	-49.9245	-23.5005	Passion fruit	1
Brazil	Jundiaí do Sul - PR	-50.2493	-23.4379	Passion fruit	1
Brazil	Kaloré - PR	-51.6651	-23.8234	Passion fruit	1
Brazil	Lidianópolis - PR	-51.6542	-24.1068	Passion fruit	1
Brazil	Londrina - PR	-51.1628	-23.3122	Passion fruit	1
Brazil	Lunardelli - PR	-51.7445	-24.0781	Passion fruit	1
Brazil	Lupionópolis - PR	-51.6569	-22.752	Passion fruit	1
Brazil	Mandaguaçu - PR	-52.0943	-23.3428	Passion fruit	1
Brazil	Mandaguari - PR	-51.6812	-23.5175	Passion fruit	1
Brazil	Maria Helena - PR	-53.2048	-23.6176	Passion fruit	1
Brazil	Marialva - PR	-51.7981	-23.4848	Passion fruit	1
Brazil	Marilena - PR	-53.0372	-22.7318	Passion fruit	1
Brazil	Maringá - PR	-51.9399	-23.4223	Passion fruit	1
Brazil	Marumbi - PR	-51.6411	-23.7064	Passion fruit	1
Brazil	Medianeira - PR	-54.0918	-25.2925	Passion fruit	1
Brazil	Missal - PR	-54.2432	-25.0912	Passion fruit	1
Brazil	Moreira Sales - PR	-53.0134	-24.0448	Passion fruit	1
Brazil	Morretes - PR	-48.8315	-25.4785	Passion fruit	1
Brazil	Munhoz de Melo - PR	-51.7758	-23.1457	Passion fruit	1
Brazil	Nova Aliança do Ivaí - PR	-52.6019	-23.1775	Passion fruit	1
Brazil	Nova América da Colina - PR	-50.7144	-23.3327	Passion fruit	1
Brazil	Nova Aurora - PR	-53.2575	-24.5285	Passion fruit	1
Brazil	Nova Esperança - PR	-52.2049	-23.1842	Passion fruit	1
Brazil	Nova Fátima - PR	-50.5623	-23.4324	Passion fruit	1
Brazil	Nova Olímpia - PR	-53.0912	-23.4711	Passion fruit	1
Brazil	Nova Santa Bárbara - PR	-50.7642	-23.5854	Passion fruit	1
Brazil	Nova Prata do Iguaçu - PR	-53.348	-25.6319	Passion fruit	1
Brazil	Nova Tebas - PR	-51.9504	-24.4383	Passion fruit	1
Brazil	Novo Itacolomi - PR	-51.507	-23.7653	Passion fruit	1
Brazil	Ortigueira - PR	-50.9269	-24.212	Passion fruit	1
Brazil	Paiçandu - PR	-52.0524	-23.4577	Passion fruit	1
Brazil	Paraíso do Norte - PR	-52.6035	-23.2872	Passion fruit	1
Brazil	Paranavaí - PR	-52.4624	-23.0819	Passion fruit	1
Brazil	Peabiru - PR	-52.3479	-23.9141	Passion fruit	1
Brazil	Pérola d'Oeste - PR	-53.7401	-25.8283	Passion fruit	1
Brazil	Pinhalão - PR	-50.0626	-23.7873	Passion fruit	1
Brazil	Planalto - PR	-53.7709	-25.7121	Passion fruit	1
Brazil	Prudentópolis - PR	-50.9836	-25.216	Passion fruit	1
Brazil	Quatiguá - PR	-49.9153	-23.5642	Passion fruit	1
Brazil	Quinta do Sol - PR	-52.1351	-23.8439	Passion fruit	1
Brazil	Reserva - PR	-50.8506	-24.6517	Passion fruit	1
Brazil	Roncador - PR	-52.276	-24.5951	Passion fruit	1
Brazil	Rondon - PR	-52.7625	-23.4127	Passion fruit	1
Brazil	Rosário do Ivaí - PR	-51.2499	-24.2536	Passion fruit	1
Brazil	Salto do Itararé - PR	-49.6307	-23.6058	Passion fruit	1
Brazil	Salto do Lontra - PR	-53.3149	-25.7768	Passion fruit	1
Brazil	Santa Lúcia - PR	-53.5711	-25.4113	Passion fruit	1
Brazil	Santana do Itararé - PR	-49.6332	-23.7531	Passion fruit	1
Brazil	Santa Tereza do Oeste - PR	-53.6272	-25.0587	Passion fruit	1
Brazil	Santa Terezinha de Itaipu - PR	-54.3995	-25.4422	Passion fruit	1
Brazil	Santo Antônio da Platina - PR	-50.0774	-23.297	Passion fruit	1
Brazil	São Jerônimo da Serra - PR	-50.7385	-23.7234	Passion fruit	1
Brazil	São João do Ivaí - PR	-51.8203	-23.9931	Passion fruit	1
Brazil	São Jorge do Ivaí - PR	-52.2943	-23.4355	Passion fruit	1
Brazil	São Jorge do Patrocínio - PR	-53.8833	-23.7583	Passion fruit	1
Brazil	São José da Boa Vista - PR	-49.6512	-23.9155	Passion fruit	1
Brazil	São Manoel do Paraná - PR	-52.647	-23.3961	Passion fruit	1
Brazil	São Miguel do Iguaçu - PR	-54.2421	-25.3489	Passion fruit	1
Brazil	São Pedro do Ivaí - PR	-51.857	-23.8678	Passion fruit	1
Brazil	São Sebastião da Amoreira - PR	-50.7624	-23.4607	Passion fruit	1
Brazil	Siqueira Campos - PR	-49.8315	-23.6877	Passion fruit	1
Brazil	Tapira - PR	-53.0753	-23.3171	Passion fruit	1
Brazil	Telêmaco Borba - PR	-50.6231	-24.3287	Passion fruit	1
Brazil	Tibagi - PR	-50.4115	-24.5133	Passion fruit	1
Brazil	Tomazina - PR	-49.9552	-23.779	Passion fruit	1
Brazil	Três Barras do Paraná - PR	-53.1875	-25.4194	Passion fruit	1
Brazil	Umuarama - PR	-53.3085	-23.764	Passion fruit	1
Brazil	Uraí - PR	-50.7974	-23.2002	Passion fruit	1
Brazil	Wenceslau Braz - PR	-49.803	-23.8704	Passion fruit	1
Brazil	Vera Cruz do Oeste - PR	-53.88	-25.0632	Passion fruit	1
Brazil	Doutor Ulysses - PR	-49.4198	-24.5678	Passion fruit	1
Brazil	Xambrê - PR	-53.4869	-23.7384	Passion fruit	1
Brazil	Aliança - PE	-35.2285	-7.60473	Passion fruit	1
Brazil	Barreiros - PE	-35.1991	-8.81414	Passion fruit	1
Brazil	Belém do São Francisco - PE	-38.9616	-8.75146	Passion fruit	1
Brazil	Bom Conselho - PE	-36.6793	-9.16338	Passion fruit	1
Brazil	Bom Jardim - PE	-35.5871	-7.79951	Passion fruit	1
Brazil	Brejão - PE	-36.5647	-9.02725	Passion fruit	1
Brazil	Brejinho - PE	-37.2873	-7.34567	Passion fruit	1
Brazil	Cabrobó - PE	-39.3098	-8.51511	Passion fruit	1
Brazil	Carnaíba - PE	-37.7934	-7.80306	Passion fruit	1
Brazil	Carnaubeira da Penha - PE	-38.7434	-8.32061	Passion fruit	1
Brazil	Catende - PE	-35.7217	-8.67031	Passion fruit	1
Brazil	Condado - PE	-35.1041	-7.58938	Passion fruit	1
Brazil	Goiana - PE	-34.9984	-7.55923	Passion fruit	1
Brazil	Ingazeira - PE	-37.4577	-7.6778	Passion fruit	1
Brazil	Itapetim - PE	-37.1884	-7.37843	Passion fruit	1
Brazil	Itaquitinga - PE	-35.1026	-7.66639	Passion fruit	1
Brazil	Jupi - PE	-36.4117	-8.7061	Passion fruit	1
Brazil	Lagoa dos Gatos - PE	-35.9071	-8.64925	Passion fruit	1
Brazil	Lagoa Grande - PE	-40.2707	-8.99505	Passion fruit	1
Brazil	Orocó - PE	-39.5953	-8.61795	Passion fruit	1
Brazil	Panelas - PE	-36.0016	-8.66724	Passion fruit	1
Brazil	Passira - PE	-35.5817	-7.97888	Passion fruit	1
Brazil	Petrolândia - PE	-38.2207	-8.97734	Passion fruit	1
Brazil	Petrolina - PE	-40.5	-9.39738	Passion fruit	1
Brazil	Quipapá - PE	-36.012	-8.82789	Passion fruit	1
Brazil	Santa Filomena - PE	-40.6158	-8.16051	Passion fruit	1
Brazil	Santa Maria da Boa Vista - PE	-39.8242	-8.80413	Passion fruit	1
Brazil	Santa Terezinha - PE	-37.48	-7.37036	Passion fruit	1
Brazil	São Benedito do Sul - PE	-35.9311	-8.81044	Passion fruit	1
Brazil	São Caitano - PE	-36.1374	-8.32736	Passion fruit	1
Brazil	São José do Belmonte - PE	-38.7595	-7.86174	Passion fruit	1
Brazil	São José do Egito - PE	-37.2751	-7.47403	Passion fruit	1
Brazil	São Vicente Ferrer - PE	-35.4901	-7.59221	Passion fruit	1
Brazil	Solidão - PE	-37.6475	-7.60213	Passion fruit	1
Brazil	Tabira - PE	-37.5403	-7.59114	Passion fruit	1
Brazil	Tacaimbó - PE	-36.2904	-8.31561	Passion fruit	1
Brazil	Tacaratu - PE	-38.1535	-9.1057	Passion fruit	1
Brazil	Timbaúba - PE	-35.3188	-7.51175	Passion fruit	1
Brazil	Tuparetama - PE	-37.3112	-7.59876	Passion fruit	1
Brazil	Vicência - PE	-35.3203	-7.65296	Passion fruit	1
Brazil	Guadalupe - PI	-43.5669	-6.78525	Passion fruit	1
Brazil	Inhuma - PI	-49.5002	-16.36	Passion fruit	1
Brazil	Santa Rosa do Piauí - PI	-42.2808	-6.80146	Passion fruit	1
Brazil	Araruama - RJ	-42.3411	-22.8774	Passion fruit	1
Brazil	Bom Jardim - RJ	-42.4172	-22.1533	Passion fruit	1
Brazil	Cachoeiras de Macacu - RJ	-42.6632	-22.4676	Passion fruit	1
Brazil	Campos dos Goytacazes - RJ	-41.3305	-21.7519	Passion fruit	1
Brazil	Duas Barras - RJ	-42.5151	-22.0589	Passion fruit	1
Brazil	Duque de Caxias - RJ	-43.3099	-22.7853	Passion fruit	1
Brazil	Guapimirim - RJ	-42.9783	-22.5196	Passion fruit	1
Brazil	Iguaba Grande - RJ	-42.2221	-22.8391	Passion fruit	1
Brazil	Itaboraí - RJ	-42.8603	-22.7459	Passion fruit	1
Brazil	Itaocara - RJ	-42.0777	-21.6705	Passion fruit	1
Brazil	Macaé - RJ	-41.7751	-22.3687	Passion fruit	1
Brazil	Magé - RJ	-43.0403	-22.6544	Passion fruit	1
Brazil	Quissamã - RJ	-41.4725	-22.1066	Passion fruit	1
Brazil	Rio Bonito - RJ	-42.626	-22.7113	Passion fruit	1
Brazil	Rio de Janeiro - RJ	-43.2279	-22.8767	Passion fruit	1
Brazil	Santa Maria Madalena - RJ	-42.0144	-21.9661	Passion fruit	1
Brazil	São Francisco de Itabapoana - RJ	-41.1177	-21.4801	Passion fruit	1
Brazil	São Gonçalo - RJ	-43.0323	-22.8296	Passion fruit	1
Brazil	São José do Vale do Rio Preto - RJ	-42.9234	-22.1497	Passion fruit	1
Brazil	Saquarema - RJ	-42.4967	-22.9311	Passion fruit	1
Brazil	Sumidouro - RJ	-42.6786	-22.0507	Passion fruit	1
Brazil	Trajano de Moraes - RJ	-42.0548	-22.0614	Passion fruit	1
Brazil	Vassouras - RJ	-43.6639	-22.409	Passion fruit	1
Brazil	Volta Redonda - RJ	-44.0935	-22.51	Passion fruit	1
Brazil	Acari - RN	-36.6437	-6.44209	Passion fruit	1
Brazil	Bodó - RN	-36.4138	-5.98805	Passion fruit	1
Brazil	Cerro Corá - RN	-36.3457	-6.03483	Passion fruit	1
Brazil	Coronel Ezequiel - RN	-36.2148	-6.3834	Passion fruit	1
Brazil	Cruzeta - RN	-36.7917	-6.41318	Passion fruit	1
Brazil	Jaçanã - RN	-36.2056	-6.42497	Passion fruit	1
Brazil	Jundiá - RN	-35.3278	-6.26917	Passion fruit	1
Brazil	Lagoa de Pedras - RN	-35.4335	-6.14974	Passion fruit	1
Brazil	Lagoa Nova - RN	-36.459	-6.09767	Passion fruit	1
Brazil	Lagoa Salgada - RN	-35.4725	-6.12582	Passion fruit	1
Brazil	Monte das Gameleiras - RN	-35.7866	-6.43947	Passion fruit	1
Brazil	Mossoró - RN	-37.3569	-5.1938	Passion fruit	1
Brazil	Pureza - RN	-35.5623	-5.46592	Passion fruit	1
Brazil	São Bento do Trairí - RN	-36.0869	-6.34448	Passion fruit	1
Brazil	São Gonçalo do Amarante - RN	-35.3312	-5.78956	Passion fruit	1
Brazil	São José de Mipibu - RN	-35.2403	-6.07047	Passion fruit	1
Brazil	São Tomé - RN	-36.0737	-5.97302	Passion fruit	1
Brazil	São Vicente - RN	-36.6887	-6.21496	Passion fruit	1
Brazil	Senador Elói de Souza - RN	-35.6957	-6.03623	Passion fruit	1
Brazil	Serra de São Bento - RN	-35.7035	-6.41537	Passion fruit	1
Brazil	Serrinha - RN	-35.5013	-6.27709	Passion fruit	1
Brazil	Sítio Novo - RN	-35.9104	-6.10409	Passion fruit	1
Brazil	Tibau do Sul - RN	-35.0926	-6.18807	Passion fruit	1
Brazil	Vera Cruz - RN	-35.4281	-6.04561	Passion fruit	1
Brazil	Arroio do Sal - RS	-49.933	-29.593	Passion fruit	1
Brazil	Dom Pedro de Alcântara - RS	-49.8496	-29.3702	Passion fruit	1
Brazil	Glorinha - RS	-50.7862	-29.8771	Passion fruit	1
Brazil	Itati - RS	-50.1018	-29.5003	Passion fruit	1
Brazil	Linha Nova - RS	-51.2019	-29.4626	Passion fruit	1
Brazil	Mampituba - RS	-49.9365	-29.2107	Passion fruit	1
Brazil	Maquiné - RS	-50.2034	-29.6791	Passion fruit	1
Brazil	Morrinhos do Sul - RS	-49.9328	-29.363	Passion fruit	1
Brazil	Osório - RS	-50.2668	-29.8927	Passion fruit	1
Brazil	Santo Antônio da Patrulha - RS	-50.521	-29.832	Passion fruit	1
Brazil	Terra de Areia - RS	-50.0673	-29.5775	Passion fruit	1
Brazil	Torres - RS	-49.7304	-29.3359	Passion fruit	1
Brazil	Três Cachoeiras - RS	-49.9156	-29.4459	Passion fruit	1
Brazil	Três Forquilhas - RS	-50.0643	-29.5381	Passion fruit	1
Brazil	Alta Floresta D'Oeste - RO	-61.9998	-11.9355	Passion fruit	1
Brazil	Cacoal - RO	-61.4429	-11.4339	Passion fruit	1
Brazil	Colorado do Oeste - RO	-60.5551	-13.1306	Passion fruit	1
Brazil	Corumbiara - RO	-60.9487	-12.9975	Passion fruit	1
Brazil	Costa Marques - RO	-64.2317	-12.436	Passion fruit	1
Brazil	Espigão D'Oeste - RO	-61.0202	-11.5285	Passion fruit	1
Brazil	Guajará-Mirim - RO	-65.3239	-10.7739	Passion fruit	1
Brazil	Ji-Paraná - RO	-61.9451	-10.882	Passion fruit	1
Brazil	Machadinho D'Oeste - RO	-61.9996	-9.42556	Passion fruit	1
Brazil	Nova Brasilândia D'Oeste - RO	-62.3082	-11.7213	Passion fruit	1
Brazil	Pimenta Bueno - RO	-61.1837	-11.6775	Passion fruit	1
Brazil	Porto Velho - RO	-63.8314	-8.76889	Passion fruit	1
Brazil	Presidente Médici - RO	-61.9094	-11.1732	Passion fruit	1
Brazil	Rolim de Moura - RO	-61.7858	-11.7223	Passion fruit	1
Brazil	São Miguel do Guaporé - RO	-62.7201	-11.6995	Passion fruit	1
Brazil	Nova Mamoré - RO	-65.3291	-10.4118	Passion fruit	1
Brazil	Alto Alegre dos Parecis - RO	-61.8531	-12.1318	Passion fruit	1
Brazil	Alto Paraíso - RO	-63.3176	-9.71667	Passion fruit	1
Brazil	Buritis - RO	-63.8297	-10.2098	Passion fruit	1
Brazil	Novo Horizonte do Oeste - RO	-61.9944	-11.7097	Passion fruit	1
Brazil	Candeias do Jamari - RO	-63.7	-8.78502	Passion fruit	1
Brazil	Castanheiras - RO	-61.9492	-11.4268	Passion fruit	1
Brazil	Chupinguaia - RO	-60.9019	-12.5568	Passion fruit	1
Brazil	Governador Jorge Teixeira - RO	-62.7405	-10.6121	Passion fruit	1
Brazil	Ministro Andreazza - RO	-61.5189	-11.1962	Passion fruit	1
Brazil	Parecis - RO	-61.598	-12.1798	Passion fruit	1
Brazil	São Felipe D'Oeste - RO	-61.5125	-11.9144	Passion fruit	1
Brazil	Seringueiras - RO	-63.0388	-11.7671	Passion fruit	1
Brazil	Theobroma - RO	-62.3451	-10.2487	Passion fruit	1
Brazil	Urupá - RO	-62.3706	-11.1286	Passion fruit	1
Brazil	Vale do Anari - RO	-62.1768	-9.85139	Passion fruit	1
Brazil	Vale do Paraíso - RO	-62.1344	-10.4311	Passion fruit	1
Brazil	Bonfim - RR	-59.878	3.35029	Passion fruit	1
Brazil	Caroebe - RR	-59.6948	0.87267	Passion fruit	1
Brazil	Iracema - RR	-61.0523	2.16821	Passion fruit	1
Brazil	Mucajaí - RR	-60.9115	2.47977	Passion fruit	1
Brazil	Normandia - RR	-59.6352	3.88298	Passion fruit	1
Brazil	Pacaraima - RR	-61.1473	4.47526	Passion fruit	1
Brazil	Rorainópolis - RR	-60.4251	0.9372	Passion fruit	1
Brazil	São Luiz - RR	-60.0283	1.01811	Passion fruit	1
Brazil	Águas Mornas - SC	-48.8405	-27.7066	Passion fruit	1
Brazil	Antônio Carlos - SC	-48.765	-27.5134	Passion fruit	1
Brazil	Araquari - SC	-48.6927	-26.3759	Passion fruit	1
Brazil	Araranguá - SC	-49.481	-28.9357	Passion fruit	1
Brazil	Balneário Gaivota - SC	-49.5909	-29.1645	Passion fruit	1
Brazil	Biguaçu - SC	-48.6545	-27.4943	Passion fruit	1
Brazil	Capivari de Baixo - SC	-51.6114	-27.3443	Passion fruit	1
Brazil	Criciúma - SC	-50.3638	-27.5848	Passion fruit	1
Brazil	Ermo - SC	-52.5625	-26.7236	Passion fruit	1
Brazil	Forquilhinha - SC	-52.7934	-26.6485	Passion fruit	1
Brazil	Governador Celso Ramos - SC	-48.9677	-26.9184	Passion fruit	1
Brazil	Guaramirim - SC	-53.5221	-26.6003	Passion fruit	1
Brazil	Içara - SC	-49.522	-27.0535	Passion fruit	1
Brazil	Jacinto Machado - SC	-51.7433	-27.1729	Passion fruit	1
Brazil	Maracajá - SC	-50.333	-26.3575	Passion fruit	1
Brazil	Massaranduba - SC	-52.6271	-26.8004	Passion fruit	1
Brazil	Palhoça - SC	-50.113	-27.9145	Passion fruit	1
Brazil	Passo de Torres - SC	-53.6753	-26.6153	Passion fruit	1
Brazil	Pedras Grandes - SC	-48.6815	-27.9498	Passion fruit	1
Brazil	Praia Grande - SC	-49.9606	-29.1958	Passion fruit	1
Brazil	Presidente Getúlio - SC	-49.6221	-27.0414	Passion fruit	1
Brazil	Rio dos Cedros - SC	-49.2724	-26.7491	Passion fruit	1
Brazil	Santa Rosa do Sul - SC	-49.7176	-29.1353	Passion fruit	1
Brazil	Santo Amaro da Imperatriz - SC	-48.7802	-27.6898	Passion fruit	1
Brazil	São João do Sul - SC	-49.8066	-29.2235	Passion fruit	1
Brazil	São Pedro de Alcântara - SC	-48.7877	-27.5672	Passion fruit	1
Brazil	Schroeder - SC	-49.0733	-26.421	Passion fruit	1
Brazil	Sombrio - SC	-49.6342	-29.1091	Passion fruit	1
Brazil	Tijucas - SC	-48.6321	-27.2395	Passion fruit	1
Brazil	Treze de Maio - SC	-49.1448	-28.5581	Passion fruit	1
Brazil	Trombudo Central - SC	-49.7925	-27.303	Passion fruit	1
Brazil	Urussanga - SC	-49.3191	-28.52	Passion fruit	1
Brazil	Adamantina - SP	-51.0734	-21.6883	Passion fruit	1
Brazil	Alfredo Marcondes - SP	-51.4129	-21.9527	Passion fruit	1
Brazil	Altinópolis - SP	-47.3733	-21.0246	Passion fruit	1
Brazil	Alto Alegre - SP	-50.1636	-21.5817	Passion fruit	1
Brazil	Álvares Machado - SP	-51.4688	-22.0778	Passion fruit	1
Brazil	Álvaro de Carvalho - SP	-49.7206	-22.0764	Passion fruit	1
Brazil	Amparo - SP	-46.7651	-22.6994	Passion fruit	1
Brazil	Analândia - SP	-47.6608	-22.1288	Passion fruit	1
Brazil	Angatuba - SP	-48.4068	-23.484	Passion fruit	1
Brazil	Apiaí - SP	-48.8487	-24.5133	Passion fruit	1
Brazil	Araçoiaba da Serra - SP	-47.5872	-23.5073	Passion fruit	1
Brazil	Atibaia - SP	-46.5551	-23.1163	Passion fruit	1
Brazil	Avaré - SP	-48.9233	-23.1032	Passion fruit	1
Brazil	Barão de Antonina - SP	-49.5661	-23.6271	Passion fruit	1
Brazil	Bragança Paulista - SP	-46.5423	-22.9569	Passion fruit	1
Brazil	Caiuá - SP	-51.9869	-21.8299	Passion fruit	1
Brazil	Cajati - SP	-48.105	-24.7264	Passion fruit	1
Brazil	Cajobi - SP	-48.8101	-20.8791	Passion fruit	1
Brazil	Campina do Monte Alegre - SP	-48.4804	-23.5841	Passion fruit	1
Brazil	Campinas - SP	-47.0602	-22.9073	Passion fruit	1
Brazil	Capão Bonito - SP	-48.3514	-24.0068	Passion fruit	1
Brazil	Capela do Alto - SP	-47.7361	-23.4699	Passion fruit	1
Brazil	Cedral - SP	-49.2728	-20.9042	Passion fruit	1
Brazil	Conchal - SP	-47.1744	-22.3301	Passion fruit	1
Brazil	Corumbataí - SP	-47.6266	-22.219	Passion fruit	1
Brazil	Descalvado - SP	-47.6207	-21.9091	Passion fruit	1
Brazil	Divinolândia - SP	-46.7369	-21.6616	Passion fruit	1
Brazil	Dracena - SP	-51.5341	-21.4861	Passion fruit	1
Brazil	Echaporã - SP	-50.207	-22.425	Passion fruit	1
Brazil	Eldorado - SP	-48.1032	-24.5254	Passion fruit	1
Brazil	Elias Fausto - SP	-47.3768	-23.0425	Passion fruit	1
Brazil	Emilianópolis - SP	-51.4804	-21.8313	Passion fruit	1
Brazil	Fernando Prestes - SP	-48.6923	-21.2671	Passion fruit	1
Brazil	Fernão - SP	-49.5198	-22.3591	Passion fruit	1
Brazil	Flórida Paulista - SP	-51.1689	-21.6134	Passion fruit	1
Brazil	Gabriel Monteiro - SP	-50.5555	-21.529	Passion fruit	1
Brazil	Gália - SP	-49.5521	-22.294	Passion fruit	1
Brazil	Garça - SP	-49.6565	-22.2107	Passion fruit	1
Brazil	Getulina - SP	-49.9293	-21.7998	Passion fruit	1
Brazil	Guaimbê - SP	-49.8972	-21.9109	Passion fruit	1
Brazil	Guapiara - SP	-48.5277	-24.1825	Passion fruit	1
Brazil	Guaraçaí - SP	-51.2091	-21.0329	Passion fruit	1
Brazil	Guarantã - SP	-49.5948	-21.8952	Passion fruit	1
Brazil	Guararema - SP	-46.041	-23.4152	Passion fruit	1
Brazil	Guareí - SP	-48.1845	-23.3731	Passion fruit	1
Brazil	Guarujá - SP	-46.249	-23.9951	Passion fruit	1
Brazil	Iacri - SP	-50.6892	-21.8551	Passion fruit	1
Brazil	Indaiatuba - SP	-47.2123	-23.0816	Passion fruit	1
Brazil	Indiana - SP	-51.2518	-22.1721	Passion fruit	1
Brazil	Inúbia Paulista - SP	-50.9644	-21.7699	Passion fruit	1
Brazil	Irapuru - SP	-51.3502	-21.5675	Passion fruit	1
Brazil	Itaberá - SP	-49.1371	-23.8598	Passion fruit	1
Brazil	Itanhaém - SP	-46.791	-24.1861	Passion fruit	1
Brazil	Itapetininga - SP	-48.0461	-23.5879	Passion fruit	1
Brazil	Itapeva - SP	-48.8774	-23.9834	Passion fruit	1
Brazil	Itapira - SP	-46.8212	-22.436	Passion fruit	1
Brazil	Itararé - SP	-49.3361	-24.1121	Passion fruit	1
Brazil	Itirapina - SP	-47.8199	-22.254	Passion fruit	1
Brazil	Itobi - SP	-46.9734	-21.7349	Passion fruit	1
Brazil	Jacareí - SP	-45.9696	-23.3049	Passion fruit	1
Brazil	Jacupiranga - SP	-48.0047	-24.6981	Passion fruit	1
Brazil	Jales - SP	-50.5504	-20.2678	Passion fruit	1
Brazil	Jeriquara - SP	-47.5887	-20.312	Passion fruit	1
Brazil	Júlio Mesquita - SP	-49.7908	-22.0132	Passion fruit	1
Brazil	Jundiaí - SP	-46.8853	-23.1877	Passion fruit	1
Brazil	Louveira - SP	-46.9464	-23.0868	Passion fruit	1
Brazil	Lucélia - SP	-51.0183	-21.7234	Passion fruit	1
Brazil	Lucianópolis - SP	-49.5232	-22.4316	Passion fruit	1
Brazil	Lupércio - SP	-49.8203	-22.4138	Passion fruit	1
Brazil	Mariápolis - SP	-51.1829	-21.7945	Passion fruit	1
Brazil	Mirandópolis - SP	-51.1056	-21.1321	Passion fruit	1
Brazil	Mogi das Cruzes - SP	-46.1968	-23.5227	Passion fruit	1
Brazil	Mogi Guaçu - SP	-46.9445	-22.3657	Passion fruit	1
Brazil	Mombuca - SP	-47.5675	-22.9268	Passion fruit	1
Brazil	Monte Alto - SP	-48.4967	-21.2639	Passion fruit	1
Brazil	Morungaba - SP	-46.7913	-22.881	Passion fruit	1
Brazil	Narandiba - SP	-51.5242	-22.4043	Passion fruit	1
Brazil	Nova Aliança - SP	-49.5071	-21.0137	Passion fruit	1
Brazil	Nova Campina - SP	-48.9057	-24.1232	Passion fruit	1
Brazil	Ocauçu - SP	-49.9274	-22.4389	Passion fruit	1
Brazil	Osvaldo Cruz - SP	-50.8731	-21.7971	Passion fruit	1
Brazil	Ouro Verde - SP	-51.6993	-21.4912	Passion fruit	1
Brazil	Pacaembu - SP	-51.2652	-21.5601	Passion fruit	1
Brazil	Paraibuna - SP	-45.6629	-23.3863	Passion fruit	1
Brazil	Paranapanema - SP	-48.7237	-23.3869	Passion fruit	1
Brazil	Parapuã - SP	-50.7938	-21.7798	Passion fruit	1
Brazil	Pariquera-Açu - SP	-47.88	-24.7126	Passion fruit	1
Brazil	Pedro de Toledo - SP	-47.2291	-24.2728	Passion fruit	1
Brazil	Peruíbe - SP	-46.9973	-24.3195	Passion fruit	1
Brazil	Pilar do Sul - SP	-47.7155	-23.8146	Passion fruit	1
Brazil	Pindamonhangaba - SP	-45.462	-22.9267	Passion fruit	1
Brazil	Pinhalzinho - SP	-46.5906	-22.7808	Passion fruit	1
Brazil	Piracicaba - SP	-47.6469	-22.7237	Passion fruit	1
Brazil	Porangaba - SP	-48.1268	-23.1754	Passion fruit	1
Brazil	Porto Feliz - SP	-47.5246	-23.2144	Passion fruit	1
Brazil	Pracinha - SP	-51.0871	-21.8519	Passion fruit	1
Brazil	Presidente Bernardes - SP	-51.5576	-22.009	Passion fruit	1
Brazil	Presidente Epitácio - SP	-52.1153	-21.7688	Passion fruit	1
Brazil	Presidente Venceslau - SP	-51.8403	-21.8759	Passion fruit	1
Brazil	Quadra - SP	-48.0527	-23.3016	Passion fruit	1
Brazil	Rafard - SP	-47.5312	-23.0116	Passion fruit	1
Brazil	Ribeira - SP	-49.0083	-24.6575	Passion fruit	1
Brazil	Ribeirão Branco - SP	-48.7655	-24.2203	Passion fruit	1
Brazil	Ribeirão Grande - SP	-48.3671	-24.1012	Passion fruit	1
Brazil	Rinópolis - SP	-50.7248	-21.7279	Passion fruit	1
Brazil	Rio Claro - SP	-47.5635	-22.4125	Passion fruit	1
Brazil	Sagres - SP	-50.9571	-21.8811	Passion fruit	1
Brazil	Salmourão - SP	-50.8607	-21.6254	Passion fruit	1
Brazil	Sandovalina - SP	-51.76	-22.4585	Passion fruit	1
Brazil	Santa Adélia - SP	-48.806	-21.2433	Passion fruit	1
Brazil	Santa Salete - SP	-50.6885	-20.2438	Passion fruit	1
Brazil	São Carlos - SP	-47.8892	-22.016	Passion fruit	1
Brazil	São João da Boa Vista - SP	-46.7963	-21.972	Passion fruit	1
Brazil	São José do Rio Pardo - SP	-46.8883	-21.5961	Passion fruit	1
Brazil	São Miguel Arcanjo - SP	-47.9956	-23.8795	Passion fruit	1
Brazil	São Pedro do Turvo - SP	-49.7415	-22.7513	Passion fruit	1
Brazil	Sarapuí - SP	-47.8272	-23.6415	Passion fruit	1
Brazil	Sete Barras - SP	-47.9272	-24.3886	Passion fruit	1
Brazil	Sorocaba - SP	-47.4579	-23.4993	Passion fruit	1
Brazil	Tambaú - SP	-47.2716	-21.703	Passion fruit	1
Brazil	Tapiratiba - SP	-46.7455	-21.4719	Passion fruit	1
Brazil	Taquaritinga - SP	-48.5067	-21.41	Passion fruit	1
Brazil	Taquarivaí - SP	-48.6973	-23.9193	Passion fruit	1
Brazil	Tupã - SP	-50.514	-21.9348	Passion fruit	1
Brazil	Tupi Paulista - SP	-51.5767	-21.3864	Passion fruit	1
Brazil	Ubirajara - SP	-49.6633	-22.5238	Passion fruit	1
Brazil	Urânia - SP	-50.6418	-20.2463	Passion fruit	1
Brazil	Vargem - SP	-46.4116	-22.8849	Passion fruit	1
Brazil	Vera Cruz - SP	-49.8218	-22.2248	Passion fruit	1
Brazil	Vinhedo - SP	-46.9765	-23.0305	Passion fruit	1
Brazil	Arauá - SE	-37.6123	-11.2645	Passion fruit	1
Brazil	Areia Branca - SE	-37.3134	-10.7582	Passion fruit	1
Brazil	Boquim - SE	-37.6236	-11.1464	Passion fruit	1
Brazil	Canindé de São Francisco - SE	-37.788	-9.6541	Passion fruit	1
Brazil	Cristinápolis - SE	-37.7547	-11.4736	Passion fruit	1
Brazil	Estância - SE	-37.44	-11.268	Passion fruit	1
Brazil	Indiaroba - SE	-37.5151	-11.5185	Passion fruit	1
Brazil	Itabaiana - SE	-37.4269	-10.6857	Passion fruit	1
Brazil	Itabaianinha - SE	-37.7874	-11.2768	Passion fruit	1
Brazil	Itaporanga d'Ajuda - SE	-37.3078	-10.9967	Passion fruit	1
Brazil	Japoatã - SE	-36.8008	-10.3465	Passion fruit	1
Brazil	Lagarto - SE	-37.6664	-10.9153	Passion fruit	1
Brazil	Malhador - SE	-37.3115	-10.66	Passion fruit	1
Brazil	Moita Bonita - SE	-37.3458	-10.579	Passion fruit	1
Brazil	Neópolis - SE	-36.5767	-10.3159	Passion fruit	1
Brazil	Poço Redondo - SE	-37.6842	-9.80579	Passion fruit	1
Brazil	Propriá - SE	-36.8421	-10.2082	Passion fruit	1
Brazil	Riachão do Dantas - SE	-37.7293	-11.0664	Passion fruit	1
Brazil	Salgado - SE	-37.4778	-11.0221	Passion fruit	1
Brazil	Santa Luzia do Itanhy - SE	-37.4498	-11.3533	Passion fruit	1
Brazil	Santana do São Francisco - SE	-36.5996	-10.2877	Passion fruit	1
Brazil	São Domingos - SE	-37.5684	-10.7923	Passion fruit	1
Brazil	Tobias Barreto - SE	-37.999	-11.1843	Passion fruit	1
Brazil	Tomar do Geru - SE	-37.8454	-11.3681	Passion fruit	1
Brazil	Umbaúba - SE	-37.6611	-11.3799	Passion fruit	1
Brazil	Ananás - TO	-48.0798	-6.36282	Passion fruit	1
Brazil	Araguanã - TO	-48.6437	-6.58225	Passion fruit	1
Brazil	Darcinópolis - TO	-47.7522	-6.71235	Passion fruit	1
Brazil	Dianópolis - TO	-46.8204	-11.6252	Passion fruit	1
Brazil	Filadélfia - TO	-47.485	-7.33761	Passion fruit	1
Brazil	Piraquê - TO	-48.2937	-6.76978	Passion fruit	1
Brazil	Wanderlândia - TO	-47.9563	-6.85013	Passion fruit	1
Brazil	Xambioá - TO	-48.5316	-6.41189	Passion fruit	1
